# Supplementary material for: Students' learning style detection using tree augmented naive Bayes
Source: R Soc Open Sci. 2018 Jul 25;5(7):172108. doi: 10.1098/rsos.172108 (PMC6083720; doi:10.1098/rsos.172108)
Supplement: LI LINGXIAO_logfile_ESM.csv [file rsos172108supp1.csv]

User.full.name	Time	Affected.user	Event.context	Component	Event.name	Description	Origin
Tolnai Honecz	16/06/17, 23:39	-	Folder: Lecture notes	Folder	Course module viewed	The user with id 'xx' viewed the 'folder' activity with course module id 'xx'.	web
Tolnai Honecz	9/06/17, 17:28	-	External tool: Homework 10	LTI	Course module viewed	The user with id 'xx' viewed the 'lti' activity with course module id 'xx'.	web
Tolnai Honecz	9/06/17, 12:25	-	External tool: Homework 10	LTI	Course module viewed	The user with id 'xx' viewed the 'lti' activity with course module id 'xx'.	web
Tolnai Honecz	9/06/17, 12:23	-	Folder: Lecture notes	Folder	Course module viewed	The user with id 'xx' viewed the 'folder' activity with course module id 'xx'.	web
Tolnai Honecz	9/06/17, 12:18	-	External tool: Homework 10	LTI	Course module viewed	The user with id 'xx' viewed the 'lti' activity with course module id 'xx'.	web
Tolnai Honecz	2/06/17, 18:03	-	External tool: Homework 9	LTI	Course module viewed	The user with id 'xx' viewed the 'lti' activity with course module id 'xx'.	web
Tolnai Honecz	2/06/17, 17:45	-	External tool: Homework 9	LTI	Course module viewed	The user with id 'xx' viewed the 'lti' activity with course module id 'xx'.	web
Tolnai Honecz	2/06/17, 16:38	-	External tool: Homework 9	LTI	Course module viewed	The user with id 'xx' viewed the 'lti' activity with course module id 'xx'.	web
Tolnai Honecz	2/06/17, 15:10	-	External tool: Homework 9	LTI	Course module viewed	The user with id 'xx' viewed the 'lti' activity with course module id 'xx'.	web
Tolnai Honecz	2/06/17, 15:06	-	External tool: Homework 9	LTI	Course module viewed	The user with id 'xx' viewed the 'lti' activity with course module id 'xx'.	web
Tolnai Honecz	2/06/17, 15:06	-	External tool: Homework 8	LTI	Course module viewed	The user with id 'xx' viewed the 'lti' activity with course module id 'xx'.	web
Tolnai Honecz	2/06/17, 15:05	-	External tool: Homework 9	LTI	Course module viewed	The user with id 'xx' viewed the 'lti' activity with course module id 'xx'.	web
Tolnai Honecz	2/06/17, 15:04	-	External tool: Homework 9	LTI	Course module viewed	The user with id 'xx' viewed the 'lti' activity with course module id 'xx'.	web
Tolnai Honecz	2/06/17, 15:04	-	External tool: Homework 9	LTI	Course module viewed	The user with id 'xx' viewed the 'lti' activity with course module id 'xx'.	web
Tolnai Honecz	2/06/17, 15:03	-	External tool: Homework 9	LTI	Course module viewed	The user with id 'xx' viewed the 'lti' activity with course module id 'xx'.	web
Tolnai Honecz	1/06/17, 11:16	-	External tool: Homework 9	LTI	Course module viewed	The user with id 'xx' viewed the 'lti' activity with course module id 'xx'.	web
Tolnai Honecz	26/05/17, 10:07	-	Folder: Lecture notes	Folder	Course module viewed	The user with id 'xx' viewed the 'folder' activity with course module id 'xx'.	web
Tolnai Honecz	26/05/17, 09:50	-	Folder: Lecture notes	Folder	Course module viewed	The user with id 'xx' viewed the 'folder' activity with course module id 'xx'.	web
Tolnai Honecz	25/05/17, 12:16	-	External tool: Homework 8	LTI	Course module viewed	The user with id 'xx' viewed the 'lti' activity with course module id 'xx'.	web
Tolnai Honecz	25/05/17, 12:16	-	URL: Link to R tutorials	URL	Course module viewed	The user with id 'xx' viewed the 'url' activity with course module id 'xx'.	web
Tolnai Honecz	25/05/17, 11:34	-	External tool: Homework 8	LTI	Course module viewed	The user with id 'xx' viewed the 'lti' activity with course module id 'xx'.	web
Tolnai Honecz	19/05/17, 10:57	-	Folder: Lecture notes	Folder	Course module viewed	The user with id 'xx' viewed the 'folder' activity with course module id 'xx'.	web
Tolnai Honecz	18/05/17, 14:24	-	External tool: Survey: Perceptions of Statistics	LTI	Course module viewed	The user with id 'xx' viewed the 'lti' activity with course module id 'xx'.	web
Tolnai Honecz	18/05/17, 13:36	-	External tool: Homework 7	LTI	Course module viewed	The user with id 'xx' viewed the 'lti' activity with course module id 'xx'.	web
Tolnai Honecz	12/05/17, 09:35	-	Folder: Lecture notes	Folder	Course module viewed	The user with id 'xx' viewed the 'folder' activity with course module id 'xx'.	web
Tolnai Honecz	12/05/17, 09:17	-	Folder: Lecture notes	Folder	Course module viewed	The user with id 'xx' viewed the 'folder' activity with course module id 'xx'.	web
Tolnai Honecz	11/05/17, 12:28	-	External tool: Homework 6	LTI	Course module viewed	The user with id 'xx' viewed the 'lti' activity with course module id 'xx'.	web
Tolnai Honecz	11/05/17, 12:26	-	External tool: Homework 3 (Answers)	LTI	Course module viewed	The user with id 'xx' viewed the 'lti' activity with course module id 'xx'.	web
Tolnai Honecz	11/05/17, 11:35	-	External tool: Homework 6	LTI	Course module viewed	The user with id 'xx' viewed the 'lti' activity with course module id 'xx'.	web
Tolnai Honecz	11/05/17, 11:35	-	URL: Link to R tutorials	URL	Course module viewed	The user with id 'xx' viewed the 'url' activity with course module id 'xx'.	web
Tolnai Honecz	10/05/17, 15:18	-	External tool: Homework 6	LTI	Course module viewed	The user with id 'xx' viewed the 'lti' activity with course module id 'xx'.	web
Tolnai Honecz	4/05/17, 15:40	-	External tool: Homework 5	LTI	Course module viewed	The user with id 'xx' viewed the 'lti' activity with course module id 'xx'.	web
Tolnai Honecz	4/05/17, 12:18	-	Folder: Lecture notes	Folder	Course module viewed	The user with id 'xx' viewed the 'folder' activity with course module id 'xx'.	web
Tolnai Honecz	4/05/17, 12:12	-	Folder: Lecture notes	Folder	Course module viewed	The user with id 'xx' viewed the 'folder' activity with course module id 'xx'.	web
Tolnai Honecz	4/05/17, 12:07	-	Folder: Lecture notes	Folder	Course module viewed	The user with id 'xx' viewed the 'folder' activity with course module id 'xx'.	web
Tolnai Honecz	3/05/17, 19:59	-	External tool: Homework 5	LTI	Course module viewed	The user with id 'xx' viewed the 'lti' activity with course module id 'xx'.	web
Tolnai Honecz	3/05/17, 19:59	-	External tool: Homework 4	LTI	Course module viewed	The user with id 'xx' viewed the 'lti' activity with course module id 'xx'.	web
Tolnai Honecz	21/04/17, 14:53	-	External tool: Homework 4	LTI	Course module viewed	The user with id 'xx' viewed the 'lti' activity with course module id 'xx'.	web
Tolnai Honecz	21/04/17, 14:33	-	External tool: Homework 3 (Answers)	LTI	Course module viewed	The user with id 'xx' viewed the 'lti' activity with course module id 'xx'.	web
Tolnai Honecz	21/04/17, 14:33	-	URL: Link to R tutorials	URL	Course module viewed	The user with id 'xx' viewed the 'url' activity with course module id 'xx'.	web
Tolnai Honecz	21/04/17, 13:07	-	URL: Link to R tutorials	URL	Course module viewed	The user with id 'xx' viewed the 'url' activity with course module id 'xx'.	web
Tolnai Honecz	21/04/17, 12:43	-	External tool: Homework 4	LTI	Course module viewed	The user with id 'xx' viewed the 'lti' activity with course module id 'xx'.	web
Tolnai Honecz	21/04/17, 12:36	-	URL: Link to R tutorials	URL	Course module viewed	The user with id 'xx' viewed the 'url' activity with course module id 'xx'.	web
Tolnai Honecz	21/04/17, 12:34	-	External tool: Homework 4	LTI	Course module viewed	The user with id 'xx' viewed the 'lti' activity with course module id 'xx'.	web
Tolnai Honecz	21/04/17, 12:01	-	Forum: L3 stats discussion forum	Forum	Course module viewed	The user with id 'xx' viewed the 'forum' activity with course module id 'xx'.	web
Tolnai Honecz	21/04/17, 11:58	-	External tool: Homework 4	LTI	Course module viewed	The user with id 'xx' viewed the 'lti' activity with course module id 'xx'.	web
Tolnai Honecz	21/04/17, 11:47	-	URL: Link to R tutorials	URL	Course module viewed	The user with id 'xx' viewed the 'url' activity with course module id 'xx'.	web
Tolnai Honecz	21/04/17, 11:46	-	External tool: Homework 3 (Answers)	LTI	Course module viewed	The user with id 'xx' viewed the 'lti' activity with course module id 'xx'.	web
Tolnai Honecz	21/04/17, 11:34	-	External tool: Homework 4	LTI	Course module viewed	The user with id 'xx' viewed the 'lti' activity with course module id 'xx'.	web
Tolnai Honecz	20/04/17, 17:01	-	External tool: Homework 4	LTI	Course module viewed	The user with id 'xx' viewed the 'lti' activity with course module id 'xx'.	web
Tolnai Honecz	20/04/17, 17:00	-	External tool: Homework 4	LTI	Course module viewed	The user with id 'xx' viewed the 'lti' activity with course module id 'xx'.	web
Tolnai Honecz	15/04/17, 17:35	-	External tool: Homework 3 (Answers)	LTI	Course module viewed	The user with id 'xx' viewed the 'lti' activity with course module id 'xx'.	web
Tolnai Honecz	15/04/17, 17:24	-	Folder: Lecture notes	Folder	Course module viewed	The user with id 'xx' viewed the 'folder' activity with course module id 'xx'.	web
Tolnai Honecz	15/04/17, 17:24	-	External tool: Homework 3 (Answers)	LTI	Course module viewed	The user with id 'xx' viewed the 'lti' activity with course module id 'xx'.	web
Tolnai Honecz	15/04/17, 17:22	-	External tool: Homework 3 (Answers)	LTI	Course module viewed	The user with id 'xx' viewed the 'lti' activity with course module id 'xx'.	web
Tolnai Honecz	12/04/17, 20:01	-	Folder: Lecture notes	Folder	Course module viewed	The user with id 'xx' viewed the 'folder' activity with course module id 'xx'.	web
Tolnai Honecz	12/04/17, 19:00	-	External tool: Homework 3 Original Link	LTI	Course module viewed	The user with id 'xx' viewed the 'lti' activity with course module id 'xx'.	web
Tolnai Honecz	12/04/17, 16:53	-	Folder: Lecture notes	Folder	Course module viewed	The user with id 'xx' viewed the 'folder' activity with course module id 'xx'.	web
Tolnai Honecz	12/04/17, 13:39	-	Folder: Lecture notes	Folder	Course module viewed	The user with id 'xx' viewed the 'folder' activity with course module id 'xx'.	web
Tolnai Honecz	8/04/17, 23:27	-	Folder: Lecture notes	Folder	Course module viewed	The user with id 'xx' viewed the 'folder' activity with course module id 'xx'.	web
Tolnai Honecz	8/04/17, 19:54	-	Folder: Lecture notes	Folder	Course module viewed	The user with id 'xx' viewed the 'folder' activity with course module id 'xx'.	web
Tolnai Honecz	6/04/17, 15:59	-	BigBlueButtonBN: Login to BBB online practical session	BigBlueButtonBN	BigBlueButtonBN meeting joined	The user with id 'xx' has joined a bigbluebutton meeting for the bigbluebuttonbn activity with id 'xx' for the course id 'xx'.	web
Tolnai Honecz	6/04/17, 15:59	-	BigBlueButtonBN: Login to BBB online practical session	BigBlueButtonBN	BigBlueButtonBN meeting created	The user with id 'xx' created a bigbluebutton meeting for the bigbluebuttonbn activity with id 'xx' for the course id 'xx'.	web
Tolnai Honecz	6/04/17, 15:59	-	BigBlueButtonBN: Login to BBB online practical session	BigBlueButtonBN	BigBlueButtonBN activity viewed	The user with id 'xx' viewed the bigbluebuttonbn activity with id 'xx' for the course id 'xx'.	web
Tolnai Honecz	6/04/17, 15:39	-	BigBlueButtonBN: Login to BBB online practical session	BigBlueButtonBN	BigBlueButtonBN meeting joined	The user with id 'xx' has joined a bigbluebutton meeting for the bigbluebuttonbn activity with id 'xx' for the course id 'xx'.	web
Tolnai Honecz	6/04/17, 15:39	-	BigBlueButtonBN: Login to BBB online practical session	BigBlueButtonBN	BigBlueButtonBN meeting created	The user with id 'xx' created a bigbluebutton meeting for the bigbluebuttonbn activity with id 'xx' for the course id 'xx'.	web
Tolnai Honecz	6/04/17, 15:39	-	BigBlueButtonBN: Login to BBB online practical session	BigBlueButtonBN	BigBlueButtonBN activity viewed	The user with id 'xx' viewed the bigbluebuttonbn activity with id 'xx' for the course id 'xx'.	web
Tolnai Honecz	5/04/17, 14:54	-	Folder: Homework 1 &amp; 2 (Practice)	Folder	Course module viewed	The user with id 'xx' viewed the 'folder' activity with course module id 'xx'.	web
Tolnai Honecz	5/04/17, 14:53	-	Folder: Lecture notes	Folder	Course module viewed	The user with id 'xx' viewed the 'folder' activity with course module id 'xx'.	web
Tolnai Honecz	29/03/17, 15:30	-	BigBlueButtonBN: Login to BBB online practical session	BigBlueButtonBN	BigBlueButtonBN meeting joined	The user with id 'xx' has joined a bigbluebutton meeting for the bigbluebuttonbn activity with id 'xx' for the course id 'xx'.	web
Tolnai Honecz	29/03/17, 15:30	-	BigBlueButtonBN: Login to BBB online practical session	BigBlueButtonBN	BigBlueButtonBN meeting created	The user with id 'xx' created a bigbluebutton meeting for the bigbluebuttonbn activity with id 'xx' for the course id 'xx'.	web
Tolnai Honecz	29/03/17, 15:30	-	BigBlueButtonBN: Login to BBB online practical session	BigBlueButtonBN	BigBlueButtonBN activity viewed	The user with id 'xx' viewed the bigbluebuttonbn activity with id 'xx' for the course id 'xx'.	web
Tolnai Honecz	28/03/17, 18:15	-	Folder: Homework 1 &amp; 2 (Practice)	Folder	Course module viewed	The user with id 'xx' viewed the 'folder' activity with course module id 'xx'.	web
Tolnai Honecz	28/03/17, 18:13	-	URL: Link to R tutorials	URL	Course module viewed	The user with id 'xx' viewed the 'url' activity with course module id 'xx'.	web
Tolnai Honecz	28/03/17, 18:12	-	BigBlueButtonBN: Login to BBB online practical session	BigBlueButtonBN	BigBlueButtonBN meeting joined	The user with id 'xx' has joined a bigbluebutton meeting for the bigbluebuttonbn activity with id 'xx' for the course id 'xx'.	web
Tolnai Honecz	28/03/17, 18:12	-	BigBlueButtonBN: Login to BBB online practical session	BigBlueButtonBN	BigBlueButtonBN meeting created	The user with id 'xx' created a bigbluebutton meeting for the bigbluebuttonbn activity with id 'xx' for the course id 'xx'.	web
Tolnai Honecz	28/03/17, 18:12	-	BigBlueButtonBN: Login to BBB online practical session	BigBlueButtonBN	BigBlueButtonBN activity viewed	The user with id 'xx' viewed the bigbluebuttonbn activity with id 'xx' for the course id 'xx'.	web
Tolnai Honecz	28/03/17, 17:26	-	Folder: Homework 1 &amp; 2 (Practice)	Folder	Course module viewed	The user with id 'xx' viewed the 'folder' activity with course module id 'xx'.	web
Tolnai Honecz	24/03/17, 21:35	-	Folder: Homework 1 &amp; 2 (Practice)	Folder	Course module viewed	The user with id 'xx' viewed the 'folder' activity with course module id 'xx'.	web
Tolnai Honecz	24/03/17, 21:17	-	Folder: Lecture notes	Folder	Course module viewed	The user with id 'xx' viewed the 'folder' activity with course module id 'xx'.	web
Tolnai Honecz	18/03/17, 22:07	-	Folder: Lecture notes	Folder	Course module viewed	The user with id 'xx' viewed the 'folder' activity with course module id 'xx'.	web
Tolnai Honecz	18/03/17, 21:31	-	Folder: Lecture notes	Folder	Course module viewed	The user with id 'xx' viewed the 'folder' activity with course module id 'xx'.	web
Tolnai Honecz	18/03/17, 16:46	-	Folder: Lecture notes	Folder	Course module viewed	The user with id 'xx' viewed the 'folder' activity with course module id 'xx'.	web
Tolnai Honecz	18/03/17, 16:46	-	Folder: Homework 1 &amp; 2 (Practice)	Folder	Course module viewed	The user with id 'xx' viewed the 'folder' activity with course module id 'xx'.	web
Tolnai Honecz	18/03/17, 15:59	-	Folder: Lecture notes	Folder	Course module viewed	The user with id 'xx' viewed the 'folder' activity with course module id 'xx'.	web
Tolnai Honecz	15/03/17, 18:09	-	Folder: Homework 1 &amp; 2 (Practice)	Folder	Course module viewed	The user with id 'xx' viewed the 'folder' activity with course module id 'xx'.	web
Tolnai Honecz	26/03/17, 21:55	-	Folder: Homework 1 &amp; 2 (Practice)	Folder	Course module viewed	The user with id 'xx' viewed the 'folder' activity with course module id 'xx'.	web
Tolnai Honecz	26/03/17, 21:50	-	Folder: Lecture notes	Folder	Course module viewed	The user with id 'xx' viewed the 'folder' activity with course module id 'xx'.	web
Tolnai Honecz	17/03/17, 19:27	-	Folder: Lecture notes	Folder	Course module viewed	The user with id 'xx' viewed the 'folder' activity with course module id 'xx'.	web
Tolnai Honecz	10/03/17, 21:09	-	Folder: Lecture notes	Folder	Course module viewed	The user with id 'xx' viewed the 'folder' activity with course module id 'xx'.	web
Tolnai Honecz	10/03/17, 12:13	-	Folder: Lecture notes	Folder	Course module viewed	The user with id 'xx' viewed the 'folder' activity with course module id 'xx'.	web
Tolnai Honecz	10/03/17, 12:04	-	Folder: Lecture notes	Folder	Course module viewed	The user with id 'xx' viewed the 'folder' activity with course module id 'xx'.	web
Tolnai Honecz	10/03/17, 12:02	-	Folder: Homework 1 &amp; 2 (Practice)	Folder	Course module viewed	The user with id 'xx' viewed the 'folder' activity with course module id 'xx'.	web
Tolnai Honecz	10/03/17, 11:59	-	Folder: Lecture notes	Folder	Course module viewed	The user with id 'xx' viewed the 'folder' activity with course module id 'xx'.	web
Tolnai Honecz	21/03/17, 16:28	-	Folder: Homework 1 &amp; 2 (Practice)	Folder	Course module viewed	The user with id 'xx' viewed the 'folder' activity with course module id 'xx'.	web
Tolnai Honecz	8/03/17, 22:49	-	Folder: Homework 1 &amp; 2 (Practice)	Folder	Course module viewed	The user with id 'xx' viewed the 'folder' activity with course module id 'xx'.	web
Tolnai Honecz	8/03/17, 22:48	-	Folder: Lecture notes	Folder	Course module viewed	The user with id 'xx' viewed the 'folder' activity with course module id 'xx'.	web
Tolnai Honecz	29/03/17, 16:49	-	Folder: Homework 1 &amp; 2 (Practice)	Folder	Course module viewed	The user with id 'xx' viewed the 'folder' activity with course module id 'xx'.	web
Tolnai Honecz	29/03/17, 15:52	-	Folder: Lecture notes	Folder	Course module viewed	The user with id 'xx' viewed the 'folder' activity with course module id 'xx'.	web
Tolnai Honecz	28/03/17, 16:15	-	Folder: Lecture notes	Folder	Course module viewed	The user with id 'xx' viewed the 'folder' activity with course module id 'xx'.	web
Tolnai Honecz	19/03/17, 19:22	-	Folder: Lecture notes	Folder	Course module viewed	The user with id 'xx' viewed the 'folder' activity with course module id 'xx'.	web
Tolnai Honecz	16/06/17, 20:47	-	Folder: Lecture notes	Folder	Course module viewed	The user with id 'xx' viewed the 'folder' activity with course module id 'xx'.	web
Tolnai Honecz	16/06/17, 16:41	-	External tool: Homework 4	LTI	Course module viewed	The user with id 'xx' viewed the 'lti' activity with course module id 'xx'.	web
Tolnai Honecz	16/06/17, 16:41	-	External tool: Homework 4	LTI	Course module viewed	The user with id 'xx' viewed the 'lti' activity with course module id 'xx'.	web
Tolnai Honecz	16/06/17, 16:40	-	External tool: Homework 5	LTI	Course module viewed	The user with id 'xx' viewed the 'lti' activity with course module id 'xx'.	web
Tolnai Honecz	16/06/17, 16:29	-	Folder: Lecture notes	Folder	Course module viewed	The user with id 'xx' viewed the 'folder' activity with course module id 'xx'.	web
Tolnai Honecz	9/06/17, 08:13	-	Folder: Lecture notes	Folder	Course module viewed	The user with id 'xx' viewed the 'folder' activity with course module id 'xx'.	web
Tolnai Honecz	9/06/17, 07:59	-	Folder: Homework 1 &amp; 2 (Practice)	Folder	Course module viewed	The user with id 'xx' viewed the 'folder' activity with course module id 'xx'.	web
Tolnai Honecz	9/06/17, 07:36	-	External tool: Homework 10	LTI	Course module viewed	The user with id 'xx' viewed the 'lti' activity with course module id 'xx'.	web
Tolnai Honecz	8/06/17, 10:03	-	BigBlueButtonBN: Login to BBB online practical session	BigBlueButtonBN	BigBlueButtonBN meeting joined	The user with id 'xx' has joined a bigbluebutton meeting for the bigbluebuttonbn activity with id 'xx' for the course id 'xx'.	web
Tolnai Honecz	8/06/17, 10:03	-	BigBlueButtonBN: Login to BBB online practical session	BigBlueButtonBN	BigBlueButtonBN meeting created	The user with id 'xx' created a bigbluebutton meeting for the bigbluebuttonbn activity with id 'xx' for the course id 'xx'.	web
Tolnai Honecz	8/06/17, 10:03	-	BigBlueButtonBN: Login to BBB online practical session	BigBlueButtonBN	BigBlueButtonBN activity viewed	The user with id 'xx' viewed the bigbluebuttonbn activity with id 'xx' for the course id 'xx'.	web
Tolnai Honecz	8/06/17, 07:29	-	Folder: Lecture notes	Folder	Course module viewed	The user with id 'xx' viewed the 'folder' activity with course module id 'xx'.	web
Tolnai Honecz	7/06/17, 21:20	-	External tool: Homework 10	LTI	Course module viewed	The user with id 'xx' viewed the 'lti' activity with course module id 'xx'.	web
Tolnai Honecz	7/06/17, 21:18	-	Folder: Lecture notes	Folder	Course module viewed	The user with id 'xx' viewed the 'folder' activity with course module id 'xx'.	web
Tolnai Honecz	7/06/17, 21:16	-	External tool: Homework 10	LTI	Course module viewed	The user with id 'xx' viewed the 'lti' activity with course module id 'xx'.	web
Tolnai Honecz	28/05/17, 12:12	-	External tool: Homework 9	LTI	Course module viewed	The user with id 'xx' viewed the 'lti' activity with course module id 'xx'.	web
Tolnai Honecz	28/05/17, 12:02	-	Folder: Lecture notes	Folder	Course module viewed	The user with id 'xx' viewed the 'folder' activity with course module id 'xx'.	web
Tolnai Honecz	28/05/17, 10:25	-	External tool: Homework 9	LTI	Course module viewed	The user with id 'xx' viewed the 'lti' activity with course module id 'xx'.	web
Tolnai Honecz	27/05/17, 19:07	-	Folder: Lecture notes	Folder	Course module viewed	The user with id 'xx' viewed the 'folder' activity with course module id 'xx'.	web
Tolnai Honecz	27/05/17, 17:53	-	External tool: Homework 9	LTI	Course module viewed	The user with id 'xx' viewed the 'lti' activity with course module id 'xx'.	web
Tolnai Honecz	27/05/17, 11:15	-	External tool: Homework 9	LTI	Course module viewed	The user with id 'xx' viewed the 'lti' activity with course module id 'xx'.	web
Tolnai Honecz	25/05/17, 16:48	-	Folder: Lecture notes	Folder	Course module viewed	The user with id 'xx' viewed the 'folder' activity with course module id 'xx'.	web
Tolnai Honecz	25/05/17, 16:41	-	External tool: Homework 8	LTI	Course module viewed	The user with id 'xx' viewed the 'lti' activity with course module id 'xx'.	web
Tolnai Honecz	18/05/17, 13:16	-	Folder: Lecture notes	Folder	Course module viewed	The user with id 'xx' viewed the 'folder' activity with course module id 'xx'.	web
Tolnai Honecz	14/05/17, 12:10	-	External tool: Homework 7	LTI	Course module viewed	The user with id 'xx' viewed the 'lti' activity with course module id 'xx'.	web
Tolnai Honecz	12/05/17, 13:52	-	Folder: Lecture notes	Folder	Course module viewed	The user with id 'xx' viewed the 'folder' activity with course module id 'xx'.	web
Tolnai Honecz	12/05/17, 13:52	-	External tool: Homework 3 (Answers)	LTI	Course module viewed	The user with id 'xx' viewed the 'lti' activity with course module id 'xx'.	web
Tolnai Honecz	11/05/17, 09:12	-	External tool: Homework 6	LTI	Course module viewed	The user with id 'xx' viewed the 'lti' activity with course module id 'xx'.	web
Tolnai Honecz	7/05/17, 16:08	-	External tool: Homework 6	LTI	Course module viewed	The user with id 'xx' viewed the 'lti' activity with course module id 'xx'.	web
Tolnai Honecz	6/05/17, 20:48	-	External tool: Homework 6	LTI	Course module viewed	The user with id 'xx' viewed the 'lti' activity with course module id 'xx'.	web
Tolnai Honecz	6/05/17, 20:48	-	External tool: Homework 5	LTI	Course module viewed	The user with id 'xx' viewed the 'lti' activity with course module id 'xx'.	web
Tolnai Honecz	5/05/17, 09:55	-	BigBlueButtonBN: Login to BBB online practical session	BigBlueButtonBN	BigBlueButtonBN meeting joined	The user with id 'xx' has joined a bigbluebutton meeting for the bigbluebuttonbn activity with id 'xx' for the course id 'xx'.	web
Tolnai Honecz	5/05/17, 09:55	-	BigBlueButtonBN: Login to BBB online practical session	BigBlueButtonBN	BigBlueButtonBN meeting created	The user with id 'xx' created a bigbluebutton meeting for the bigbluebuttonbn activity with id 'xx' for the course id 'xx'.	web
Tolnai Honecz	5/05/17, 09:55	-	BigBlueButtonBN: Login to BBB online practical session	BigBlueButtonBN	BigBlueButtonBN activity viewed	The user with id 'xx' viewed the bigbluebuttonbn activity with id 'xx' for the course id 'xx'.	web
Tolnai Honecz	4/05/17, 12:02	-	External tool: Homework 5	LTI	Course module viewed	The user with id 'xx' viewed the 'lti' activity with course module id 'xx'.	web
Tolnai Honecz	3/05/17, 12:18	-	Folder: Lecture notes	Folder	Course module viewed	The user with id 'xx' viewed the 'folder' activity with course module id 'xx'.	web
Tolnai Honecz	3/05/17, 12:16	-	External tool: Homework 5	LTI	Course module viewed	The user with id 'xx' viewed the 'lti' activity with course module id 'xx'.	web
Tolnai Honecz	1/05/17, 16:57	-	URL: Link to R tutorials	URL	Course module viewed	The user with id 'xx' viewed the 'url' activity with course module id 'xx'.	web
Tolnai Honecz	1/05/17, 09:18	-	External tool: Homework 5	LTI	Course module viewed	The user with id 'xx' viewed the 'lti' activity with course module id 'xx'.	web
Tolnai Honecz	1/05/17, 09:18	-	External tool: Homework 4	LTI	Course module viewed	The user with id 'xx' viewed the 'lti' activity with course module id 'xx'.	web
Tolnai Honecz	30/04/17, 18:13	-	File: Level 3 Statistics Lecture 5	File	Course module viewed	The user with id 'xx' viewed the 'resource' activity with course module id 'xx'.	web
Tolnai Honecz	30/04/17, 18:04	-	Folder: Lecture notes	Folder	Course module viewed	The user with id 'xx' viewed the 'folder' activity with course module id 'xx'.	web
Tolnai Honecz	30/04/17, 17:33	-	External tool: Homework 5	LTI	Course module viewed	The user with id 'xx' viewed the 'lti' activity with course module id 'xx'.	web
Tolnai Honecz	30/04/17, 17:33	-	External tool: Homework 4	LTI	Course module viewed	The user with id 'xx' viewed the 'lti' activity with course module id 'xx'.	web
Tolnai Honecz	25/04/17, 20:11	-	Folder: Lecture notes	Folder	Course module viewed	The user with id 'xx' viewed the 'folder' activity with course module id 'xx'.	web
Tolnai Honecz	25/04/17, 19:35	-	External tool: Homework 5	LTI	Course module viewed	The user with id 'xx' viewed the 'lti' activity with course module id 'xx'.	web
Tolnai Honecz	25/04/17, 18:10	-	Folder: Lecture notes	Folder	Course module viewed	The user with id 'xx' viewed the 'folder' activity with course module id 'xx'.	web
Tolnai Honecz	25/04/17, 18:06	-	External tool: Homework 5	LTI	Course module viewed	The user with id 'xx' viewed the 'lti' activity with course module id 'xx'.	web
Tolnai Honecz	25/04/17, 18:06	-	External tool: Homework 4	LTI	Course module viewed	The user with id 'xx' viewed the 'lti' activity with course module id 'xx'.	web
Tolnai Honecz	22/04/17, 10:57	-	External tool: Homework 3 (Answers)	LTI	Course module viewed	The user with id 'xx' viewed the 'lti' activity with course module id 'xx'.	web
Tolnai Honecz	22/04/17, 10:37	-	BigBlueButtonBN: Login to BBB online practical session	BigBlueButtonBN	BigBlueButtonBN meeting joined	The user with id 'xx' has joined a bigbluebutton meeting for the bigbluebuttonbn activity with id 'xx' for the course id 'xx'.	web
Tolnai Honecz	22/04/17, 10:37	-	BigBlueButtonBN: Login to BBB online practical session	BigBlueButtonBN	BigBlueButtonBN meeting created	The user with id 'xx' created a bigbluebutton meeting for the bigbluebuttonbn activity with id 'xx' for the course id 'xx'.	web
Tolnai Honecz	22/04/17, 10:37	-	BigBlueButtonBN: Login to BBB online practical session	BigBlueButtonBN	BigBlueButtonBN activity viewed	The user with id 'xx' viewed the bigbluebuttonbn activity with id 'xx' for the course id 'xx'.	web
Tolnai Honecz	21/04/17, 10:01	-	External tool: Homework 4	LTI	Course module viewed	The user with id 'xx' viewed the 'lti' activity with course module id 'xx'.	web
Tolnai Honecz	19/04/17, 17:00	-	Folder: Lecture notes	Folder	Course module viewed	The user with id 'xx' viewed the 'folder' activity with course module id 'xx'.	web
Tolnai Honecz	15/04/17, 19:38	-	Folder: Lecture notes	Folder	Course module viewed	The user with id 'xx' viewed the 'folder' activity with course module id 'xx'.	web
Tolnai Honecz	15/04/17, 19:23	-	External tool: Homework 4	LTI	Course module viewed	The user with id 'xx' viewed the 'lti' activity with course module id 'xx'.	web
Tolnai Honecz	14/04/17, 22:02	-	External tool: Homework 3 Original Link	LTI	Course module viewed	The user with id 'xx' viewed the 'lti' activity with course module id 'xx'.	web
Tolnai Honecz	13/04/17, 15:24	-	BigBlueButtonBN: Login to BBB online practical session	BigBlueButtonBN	BigBlueButtonBN meeting joined	The user with id 'xx' has joined a bigbluebutton meeting for the bigbluebuttonbn activity with id 'xx' for the course id 'xx'.	web
Tolnai Honecz	13/04/17, 15:24	-	BigBlueButtonBN: Login to BBB online practical session	BigBlueButtonBN	BigBlueButtonBN meeting created	The user with id 'xx' created a bigbluebutton meeting for the bigbluebuttonbn activity with id 'xx' for the course id 'xx'.	web
Tolnai Honecz	13/04/17, 15:24	-	BigBlueButtonBN: Login to BBB online practical session	BigBlueButtonBN	BigBlueButtonBN activity viewed	The user with id 'xx' viewed the bigbluebuttonbn activity with id 'xx' for the course id 'xx'.	web
Tolnai Honecz	13/04/17, 14:50	-	BigBlueButtonBN: Login to BBB online practical session	BigBlueButtonBN	BigBlueButtonBN meeting joined	The user with id 'xx' has joined a bigbluebutton meeting for the bigbluebuttonbn activity with id 'xx' for the course id 'xx'.	web
Tolnai Honecz	13/04/17, 14:50	-	BigBlueButtonBN: Login to BBB online practical session	BigBlueButtonBN	BigBlueButtonBN meeting created	The user with id 'xx' created a bigbluebutton meeting for the bigbluebuttonbn activity with id 'xx' for the course id 'xx'.	web
Tolnai Honecz	13/04/17, 14:50	-	BigBlueButtonBN: Login to BBB online practical session	BigBlueButtonBN	BigBlueButtonBN activity viewed	The user with id 'xx' viewed the bigbluebuttonbn activity with id 'xx' for the course id 'xx'.	web
Tolnai Honecz	12/04/17, 08:23	-	External tool: Homework 3 Original Link	LTI	Course module viewed	The user with id 'xx' viewed the 'lti' activity with course module id 'xx'.	web
Tolnai Honecz	11/04/17, 22:05	-	External tool: Homework 3 Original Link	LTI	Course module viewed	The user with id 'xx' viewed the 'lti' activity with course module id 'xx'.	web
Tolnai Honecz	11/04/17, 17:46	-	External tool: Homework 3 Original Link	LTI	Course module viewed	The user with id 'xx' viewed the 'lti' activity with course module id 'xx'.	web
Tolnai Honecz	9/04/17, 08:25	-	External tool: Homework 3 Original Link	LTI	Course module viewed	The user with id 'xx' viewed the 'lti' activity with course module id 'xx'.	web
Tolnai Honecz	8/04/17, 07:55	-	Folder: Homework 1 &amp; 2 (Practice)	Folder	Course module viewed	The user with id 'xx' viewed the 'folder' activity with course module id 'xx'.	web
Tolnai Honecz	8/04/17, 07:54	-	Folder: Lecture notes	Folder	Course module viewed	The user with id 'xx' viewed the 'folder' activity with course module id 'xx'.	web
Tolnai Honecz	6/04/17, 16:32	-	Folder: Homework 1 &amp; 2 (Practice)	Folder	Course module viewed	The user with id 'xx' viewed the 'folder' activity with course module id 'xx'.	web
Tolnai Honecz	6/04/17, 16:29	-	BigBlueButtonBN: Login to BBB online practical session	BigBlueButtonBN	BigBlueButtonBN meeting joined	The user with id 'xx' has joined a bigbluebutton meeting for the bigbluebuttonbn activity with id 'xx' for the course id 'xx'.	web
Tolnai Honecz	6/04/17, 16:29	-	BigBlueButtonBN: Login to BBB online practical session	BigBlueButtonBN	BigBlueButtonBN meeting created	The user with id 'xx' created a bigbluebutton meeting for the bigbluebuttonbn activity with id 'xx' for the course id 'xx'.	web
Tolnai Honecz	6/04/17, 16:29	-	BigBlueButtonBN: Login to BBB online practical session	BigBlueButtonBN	BigBlueButtonBN activity viewed	The user with id 'xx' viewed the bigbluebuttonbn activity with id 'xx' for the course id 'xx'.	web
Tolnai Honecz	6/04/17, 16:19	-	Folder: Homework 1 &amp; 2 (Practice)	Folder	Course module viewed	The user with id 'xx' viewed the 'folder' activity with course module id 'xx'.	web
Tolnai Honecz	6/04/17, 16:16	-	BigBlueButtonBN: Login to BBB online practical session	BigBlueButtonBN	BigBlueButtonBN meeting joined	The user with id 'xx' has joined a bigbluebutton meeting for the bigbluebuttonbn activity with id 'xx' for the course id 'xx'.	web
Tolnai Honecz	6/04/17, 16:16	-	BigBlueButtonBN: Login to BBB online practical session	BigBlueButtonBN	BigBlueButtonBN meeting created	The user with id 'xx' created a bigbluebutton meeting for the bigbluebuttonbn activity with id 'xx' for the course id 'xx'.	web
Tolnai Honecz	6/04/17, 16:16	-	BigBlueButtonBN: Login to BBB online practical session	BigBlueButtonBN	BigBlueButtonBN activity viewed	The user with id 'xx' viewed the bigbluebuttonbn activity with id 'xx' for the course id 'xx'.	web
Tolnai Honecz	5/04/17, 14:48	-	Folder: Homework 1 &amp; 2 (Practice)	Folder	Course module viewed	The user with id 'xx' viewed the 'folder' activity with course module id 'xx'.	web
Tolnai Honecz	5/04/17, 14:30	-	Folder: Lecture notes	Folder	Course module viewed	The user with id 'xx' viewed the 'folder' activity with course module id 'xx'.	web
Tolnai Honecz	5/04/17, 11:11	-	Folder: Homework 1 &amp; 2 (Practice)	Folder	Course module viewed	The user with id 'xx' viewed the 'folder' activity with course module id 'xx'.	web
Tolnai Honecz	1/04/17, 20:47	-	Folder: Homework 1 &amp; 2 (Practice)	Folder	Course module viewed	The user with id 'xx' viewed the 'folder' activity with course module id 'xx'.	web
Tolnai Honecz	1/04/17, 19:00	-	Folder: Homework 1 &amp; 2 (Practice)	Folder	Course module viewed	The user with id 'xx' viewed the 'folder' activity with course module id 'xx'.	web
Tolnai Honecz	1/04/17, 15:39	-	Folder: Lecture notes	Folder	Course module viewed	The user with id 'xx' viewed the 'folder' activity with course module id 'xx'.	web
Tolnai Honecz	1/04/17, 14:57	-	Folder: Homework 1 &amp; 2 (Practice)	Folder	Course module viewed	The user with id 'xx' viewed the 'folder' activity with course module id 'xx'.	web
Tolnai Honecz	30/03/17, 16:29	-	Folder: Lecture notes	Folder	Course module viewed	The user with id 'xx' viewed the 'folder' activity with course module id 'xx'.	web
Tolnai Honecz	29/03/17, 15:11	-	Forum: L3 stats discussion forum	Forum	Discussion viewed	The user with id 'xx' has viewed the discussion with id 'xx' in the forum with course module id 'xx'.	web
Tolnai Honecz	29/03/17, 15:11	-	Forum: L3 stats discussion forum	Forum	Course module viewed	The user with id 'xx' viewed the 'forum' activity with course module id 'xx'.	web
Tolnai Honecz	29/03/17, 15:11	-	Folder: Lecture notes	Folder	Course module viewed	The user with id 'xx' viewed the 'folder' activity with course module id 'xx'.	web
Tolnai Honecz	29/03/17, 15:10	-	BigBlueButtonBN: Login to BBB online practical session	BigBlueButtonBN	BigBlueButtonBN meeting joined	The user with id 'xx' has joined a bigbluebutton meeting for the bigbluebuttonbn activity with id 'xx' for the course id 'xx'.	web
Tolnai Honecz	29/03/17, 15:10	-	BigBlueButtonBN: Login to BBB online practical session	BigBlueButtonBN	BigBlueButtonBN meeting created	The user with id 'xx' created a bigbluebutton meeting for the bigbluebuttonbn activity with id 'xx' for the course id 'xx'.	web
Tolnai Honecz	29/03/17, 15:10	-	BigBlueButtonBN: Login to BBB online practical session	BigBlueButtonBN	BigBlueButtonBN activity viewed	The user with id 'xx' viewed the bigbluebuttonbn activity with id 'xx' for the course id 'xx'.	web
Tolnai Honecz	29/03/17, 07:24	-	BigBlueButtonBN: Login to BBB online practical session	BigBlueButtonBN	BigBlueButtonBN meeting joined	The user with id 'xx' has joined a bigbluebutton meeting for the bigbluebuttonbn activity with id 'xx' for the course id 'xx'.	web
Tolnai Honecz	29/03/17, 07:24	-	BigBlueButtonBN: Login to BBB online practical session	BigBlueButtonBN	BigBlueButtonBN meeting created	The user with id 'xx' created a bigbluebutton meeting for the bigbluebuttonbn activity with id 'xx' for the course id 'xx'.	web
Tolnai Honecz	29/03/17, 07:24	-	BigBlueButtonBN: Login to BBB online practical session	BigBlueButtonBN	BigBlueButtonBN activity viewed	The user with id 'xx' viewed the bigbluebuttonbn activity with id 'xx' for the course id 'xx'.	web
Tolnai Honecz	29/03/17, 07:24	-	Folder: Lecture notes	Folder	Course module viewed	The user with id 'xx' viewed the 'folder' activity with course module id 'xx'.	web
Tolnai Honecz	27/03/17, 21:26	-	Folder: Lecture notes	Folder	Course module viewed	The user with id 'xx' viewed the 'folder' activity with course module id 'xx'.	web
Tolnai Honecz	27/03/17, 21:25	-	Folder: Homework 1 &amp; 2 (Practice)	Folder	Course module viewed	The user with id 'xx' viewed the 'folder' activity with course module id 'xx'.	web
Tolnai Honecz	27/03/17, 17:25	-	Folder: Homework 1 &amp; 2 (Practice)	Folder	Course module viewed	The user with id 'xx' viewed the 'folder' activity with course module id 'xx'.	web
Tolnai Honecz	27/03/17, 17:25	-	Folder: Lecture notes	Folder	Course module viewed	The user with id 'xx' viewed the 'folder' activity with course module id 'xx'.	web
Tolnai Honecz	27/03/17, 17:13	-	URL: Link to R tutorials	URL	Course module viewed	The user with id 'xx' viewed the 'url' activity with course module id 'xx'.	web
Tolnai Honecz	27/03/17, 17:03	-	Folder: Lecture notes	Folder	Course module viewed	The user with id 'xx' viewed the 'folder' activity with course module id 'xx'.	web
Tolnai Honecz	27/03/17, 16:42	-	URL: Link to R tutorials	URL	Course module viewed	The user with id 'xx' viewed the 'url' activity with course module id 'xx'.	web
Tolnai Honecz	25/03/17, 17:05	-	BigBlueButtonBN: Login to BBB online practical session	BigBlueButtonBN	BigBlueButtonBN meeting left	The user with id 'xx' has left a bigbluebutton meeting for the bigbluebuttonbn activity with id 'xx' for the course id 'xx'.	web
Tolnai Honecz	25/03/17, 12:25	-	URL: Link to R tutorials	URL	Course module viewed	The user with id 'xx' viewed the 'url' activity with course module id 'xx'.	web
Tolnai Honecz	25/03/17, 12:25	-	BigBlueButtonBN: Login to BBB online practical session	BigBlueButtonBN	BigBlueButtonBN meeting joined	The user with id 'xx' has joined a bigbluebutton meeting for the bigbluebuttonbn activity with id 'xx' for the course id 'xx'.	web
Tolnai Honecz	25/03/17, 12:25	-	BigBlueButtonBN: Login to BBB online practical session	BigBlueButtonBN	BigBlueButtonBN meeting created	The user with id 'xx' created a bigbluebutton meeting for the bigbluebuttonbn activity with id 'xx' for the course id 'xx'.	web
Tolnai Honecz	25/03/17, 12:25	-	BigBlueButtonBN: Login to BBB online practical session	BigBlueButtonBN	BigBlueButtonBN activity viewed	The user with id 'xx' viewed the bigbluebuttonbn activity with id 'xx' for the course id 'xx'.	web
Tolnai Honecz	25/03/17, 11:25	-	Folder: Homework 1 &amp; 2 (Practice)	Folder	Course module viewed	The user with id 'xx' viewed the 'folder' activity with course module id 'xx'.	web
Tolnai Honecz	25/03/17, 11:16	-	Folder: Lecture notes	Folder	Course module viewed	The user with id 'xx' viewed the 'folder' activity with course module id 'xx'.	web
Tolnai Honecz	8/03/17, 21:05	-	Folder: Homework 1 &amp; 2 (Practice)	Folder	Course module viewed	The user with id 'xx' viewed the 'folder' activity with course module id 'xx'.	web
Tolnai Honecz	8/03/17, 20:58	-	Folder: Lecture notes	Folder	Course module viewed	The user with id 'xx' viewed the 'folder' activity with course module id 'xx'.	web
Tolnai Honecz	8/03/17, 20:52	-	Folder: Lecture notes	Folder	Course module viewed	The user with id 'xx' viewed the 'folder' activity with course module id 'xx'.	web
Tolnai Honecz	8/03/17, 09:36	-	Folder: Lecture notes	Folder	Course module viewed	The user with id 'xx' viewed the 'folder' activity with course module id 'xx'.	web
Tolnai Honecz	16/06/17, 09:56	-	External tool: Homework 3 (Answers)	LTI	Course module viewed	The user with id 'xx' viewed the 'lti' activity with course module id 'xx'.	web
Tolnai Honecz	16/06/17, 09:56	-	External tool: Homework 4	LTI	Course module viewed	The user with id 'xx' viewed the 'lti' activity with course module id 'xx'.	web
Tolnai Honecz	11/06/17, 14:06	-	Folder: Lecture notes	Folder	Course module viewed	The user with id 'xx' viewed the 'folder' activity with course module id 'xx'.	web
Tolnai Honecz	11/06/17, 14:04	-	External tool: Homework 10	LTI	Course module viewed	The user with id 'xx' viewed the 'lti' activity with course module id 'xx'.	web
Tolnai Honecz	11/06/17, 13:43	-	External tool: Homework 4	LTI	Course module viewed	The user with id 'xx' viewed the 'lti' activity with course module id 'xx'.	web
Tolnai Honecz	8/06/17, 11:36	-	External tool: Homework 10	LTI	Course module viewed	The user with id 'xx' viewed the 'lti' activity with course module id 'xx'.	web
Tolnai Honecz	7/06/17, 11:21	-	External tool: Homework 10	LTI	Course module viewed	The user with id 'xx' viewed the 'lti' activity with course module id 'xx'.	web
Tolnai Honecz	1/06/17, 14:55	-	External tool: Homework 9	LTI	Course module viewed	The user with id 'xx' viewed the 'lti' activity with course module id 'xx'.	web
Tolnai Honecz	28/05/17, 15:16	-	External tool: Homework 9	LTI	Course module viewed	The user with id 'xx' viewed the 'lti' activity with course module id 'xx'.	web
Tolnai Honecz	28/05/17, 13:47	-	External tool: Homework 9	LTI	Course module viewed	The user with id 'xx' viewed the 'lti' activity with course module id 'xx'.	web
Tolnai Honecz	26/05/17, 10:50	-	External tool: Homework 6	LTI	Course module viewed	The user with id 'xx' viewed the 'lti' activity with course module id 'xx'.	web
Tolnai Honecz	26/05/17, 10:50	-	External tool: Homework 7	LTI	Course module viewed	The user with id 'xx' viewed the 'lti' activity with course module id 'xx'.	web
Tolnai Honecz	26/05/17, 10:50	-	External tool: Homework 8	LTI	Course module viewed	The user with id 'xx' viewed the 'lti' activity with course module id 'xx'.	web
Tolnai Honecz	26/05/17, 10:30	-	BigBlueButtonBN: Login to BBB online practical session	BigBlueButtonBN	BigBlueButtonBN meeting joined	The user with id 'xx' has joined a bigbluebutton meeting for the bigbluebuttonbn activity with id 'xx' for the course id 'xx'.	web
Tolnai Honecz	26/05/17, 10:30	-	BigBlueButtonBN: Login to BBB online practical session	BigBlueButtonBN	BigBlueButtonBN meeting created	The user with id 'xx' created a bigbluebutton meeting for the bigbluebuttonbn activity with id 'xx' for the course id 'xx'.	web
Tolnai Honecz	26/05/17, 10:30	-	BigBlueButtonBN: Login to BBB online practical session	BigBlueButtonBN	BigBlueButtonBN activity viewed	The user with id 'xx' viewed the bigbluebuttonbn activity with id 'xx' for the course id 'xx'.	web
Tolnai Honecz	24/05/17, 09:46	-	External tool: Homework 8	LTI	Course module viewed	The user with id 'xx' viewed the 'lti' activity with course module id 'xx'.	web
Tolnai Honecz	23/05/17, 10:05	-	External tool: Homework 8	LTI	Course module viewed	The user with id 'xx' viewed the 'lti' activity with course module id 'xx'.	web
Tolnai Honecz	19/05/17, 13:26	-	Folder: Lecture notes	Folder	Course module viewed	The user with id 'xx' viewed the 'folder' activity with course module id 'xx'.	web
Tolnai Honecz	19/05/17, 10:30	-	BigBlueButtonBN: Login to BBB online practical session	BigBlueButtonBN	BigBlueButtonBN meeting joined	The user with id 'xx' has joined a bigbluebutton meeting for the bigbluebuttonbn activity with id 'xx' for the course id 'xx'.	web
Tolnai Honecz	19/05/17, 10:30	-	BigBlueButtonBN: Login to BBB online practical session	BigBlueButtonBN	BigBlueButtonBN meeting created	The user with id 'xx' created a bigbluebutton meeting for the bigbluebuttonbn activity with id 'xx' for the course id 'xx'.	web
Tolnai Honecz	19/05/17, 10:30	-	BigBlueButtonBN: Login to BBB online practical session	BigBlueButtonBN	BigBlueButtonBN activity viewed	The user with id 'xx' viewed the bigbluebuttonbn activity with id 'xx' for the course id 'xx'.	web
Tolnai Honecz	17/05/17, 17:00	-	Folder: Lecture notes	Folder	Course module viewed	The user with id 'xx' viewed the 'folder' activity with course module id 'xx'.	web
Tolnai Honecz	17/05/17, 16:53	-	External tool: Homework 7	LTI	Course module viewed	The user with id 'xx' viewed the 'lti' activity with course module id 'xx'.	web
Tolnai Honecz	14/05/17, 11:23	-	External tool: Homework 7	LTI	Course module viewed	The user with id 'xx' viewed the 'lti' activity with course module id 'xx'.	web
Tolnai Honecz	13/05/17, 18:10	-	External tool: Survey: Perceptions of Statistics	LTI	Course module viewed	The user with id 'xx' viewed the 'lti' activity with course module id 'xx'.	web
Tolnai Honecz	12/05/17, 10:36	-	BigBlueButtonBN: Login to BBB online practical session	BigBlueButtonBN	BigBlueButtonBN meeting joined	The user with id 'xx' has joined a bigbluebutton meeting for the bigbluebuttonbn activity with id 'xx' for the course id 'xx'.	web
Tolnai Honecz	12/05/17, 10:36	-	BigBlueButtonBN: Login to BBB online practical session	BigBlueButtonBN	BigBlueButtonBN meeting created	The user with id 'xx' created a bigbluebutton meeting for the bigbluebuttonbn activity with id 'xx' for the course id 'xx'.	web
Tolnai Honecz	12/05/17, 10:36	-	BigBlueButtonBN: Login to BBB online practical session	BigBlueButtonBN	BigBlueButtonBN activity viewed	The user with id 'xx' viewed the bigbluebuttonbn activity with id 'xx' for the course id 'xx'.	web
Tolnai Honecz	10/05/17, 18:37	-	External tool: Homework 6	LTI	Course module viewed	The user with id 'xx' viewed the 'lti' activity with course module id 'xx'.	web
Tolnai Honecz	8/05/17, 13:04	-	External tool: Homework 6	LTI	Course module viewed	The user with id 'xx' viewed the 'lti' activity with course module id 'xx'.	web
Tolnai Honecz	8/05/17, 10:46	-	External tool: Homework 6	LTI	Course module viewed	The user with id 'xx' viewed the 'lti' activity with course module id 'xx'.	web
Tolnai Honecz	7/05/17, 13:00	-	External tool: Homework 5	LTI	Course module viewed	The user with id 'xx' viewed the 'lti' activity with course module id 'xx'.	web
Tolnai Honecz	7/05/17, 12:59	-	External tool: Homework 6	LTI	Course module viewed	The user with id 'xx' viewed the 'lti' activity with course module id 'xx'.	web
Tolnai Honecz	5/05/17, 10:30	-	BigBlueButtonBN: Login to BBB online practical session	BigBlueButtonBN	BigBlueButtonBN meeting joined	The user with id 'xx' has joined a bigbluebutton meeting for the bigbluebuttonbn activity with id 'xx' for the course id 'xx'.	web
Tolnai Honecz	5/05/17, 10:30	-	BigBlueButtonBN: Login to BBB online practical session	BigBlueButtonBN	BigBlueButtonBN meeting created	The user with id 'xx' created a bigbluebutton meeting for the bigbluebuttonbn activity with id 'xx' for the course id 'xx'.	web
Tolnai Honecz	5/05/17, 10:30	-	BigBlueButtonBN: Login to BBB online practical session	BigBlueButtonBN	BigBlueButtonBN activity viewed	The user with id 'xx' viewed the bigbluebuttonbn activity with id 'xx' for the course id 'xx'.	web
Tolnai Honecz	4/05/17, 19:29	-	External tool: Homework 5	LTI	Course module viewed	The user with id 'xx' viewed the 'lti' activity with course module id 'xx'.	web
Tolnai Honecz	2/05/17, 21:47	-	External tool: Homework 5	LTI	Course module viewed	The user with id 'xx' viewed the 'lti' activity with course module id 'xx'.	web
Tolnai Honecz	31/04/17, 11:58	-	External tool: Homework 5	LTI	Course module viewed	The user with id 'xx' viewed the 'lti' activity with course module id 'xx'.	web
Tolnai Honecz	31/04/17, 09:57	-	File: Level 3 Statistics Lecture 5	File	Course module viewed	The user with id 'xx' viewed the 'resource' activity with course module id 'xx'.	web
Tolnai Honecz	31/04/17, 09:57	-	File: Level 3 Statistics Lecture 5	File	Course module viewed	The user with id 'xx' viewed the 'resource' activity with course module id 'xx'.	web
Tolnai Honecz	31/04/17, 09:56	-	Folder: Lecture notes	Folder	Course module viewed	The user with id 'xx' viewed the 'folder' activity with course module id 'xx'.	web
Tolnai Honecz	24/04/17, 15:12	-	Folder: Lecture notes	Folder	Course module viewed	The user with id 'xx' viewed the 'folder' activity with course module id 'xx'.	web
Tolnai Honecz	24/04/17, 15:12	-	External tool: Homework 5	LTI	Course module viewed	The user with id 'xx' viewed the 'lti' activity with course module id 'xx'.	web
Tolnai Honecz	24/04/17, 14:26	-	External tool: Homework 5	LTI	Course module viewed	The user with id 'xx' viewed the 'lti' activity with course module id 'xx'.	web
Tolnai Honecz	22/04/17, 10:01	-	BigBlueButtonBN: Login to BBB online practical session	BigBlueButtonBN	BigBlueButtonBN meeting joined	The user with id 'xx' has joined a bigbluebutton meeting for the bigbluebuttonbn activity with id 'xx' for the course id 'xx'.	web
Tolnai Honecz	22/04/17, 10:01	-	BigBlueButtonBN: Login to BBB online practical session	BigBlueButtonBN	BigBlueButtonBN meeting created	The user with id 'xx' created a bigbluebutton meeting for the bigbluebuttonbn activity with id 'xx' for the course id 'xx'.	web
Tolnai Honecz	22/04/17, 10:01	-	BigBlueButtonBN: Login to BBB online practical session	BigBlueButtonBN	BigBlueButtonBN activity viewed	The user with id 'xx' viewed the bigbluebuttonbn activity with id 'xx' for the course id 'xx'.	web
Tolnai Honecz	21/04/17, 20:56	-	External tool: Homework 4	LTI	Course module viewed	The user with id 'xx' viewed the 'lti' activity with course module id 'xx'.	web
Tolnai Honecz	20/04/17, 16:09	-	External tool: Homework 4	LTI	Course module viewed	The user with id 'xx' viewed the 'lti' activity with course module id 'xx'.	web
Tolnai Honecz	20/04/17, 12:40	-	External tool: Homework 4	LTI	Course module viewed	The user with id 'xx' viewed the 'lti' activity with course module id 'xx'.	web
Tolnai Honecz	19/04/17, 18:18	-	External tool: Homework 4	LTI	Course module viewed	The user with id 'xx' viewed the 'lti' activity with course module id 'xx'.	web
Tolnai Honecz	19/04/17, 18:08	-	External tool: Homework 3 (Answers)	LTI	Course module viewed	The user with id 'xx' viewed the 'lti' activity with course module id 'xx'.	web
Tolnai Honecz	19/04/17, 17:01	-	External tool: Homework 4	LTI	Course module viewed	The user with id 'xx' viewed the 'lti' activity with course module id 'xx'.	web
Tolnai Honecz	19/04/17, 17:01	-	External tool: Homework 3 (Answers)	LTI	Course module viewed	The user with id 'xx' viewed the 'lti' activity with course module id 'xx'.	web
Tolnai Honecz	16/04/17, 17:19	-	Folder: Lecture notes	Folder	Course module viewed	The user with id 'xx' viewed the 'folder' activity with course module id 'xx'.	web
Tolnai Honecz	15/04/17, 17:18	-	External tool: Homework 4	LTI	Course module viewed	The user with id 'xx' viewed the 'lti' activity with course module id 'xx'.	web
Tolnai Honecz	15/04/17, 17:16	-	External tool: Homework 3 (Answers)	LTI	Course module viewed	The user with id 'xx' viewed the 'lti' activity with course module id 'xx'.	web
Tolnai Honecz	15/04/17, 10:45	-	External tool: Homework 3 (Answers)	LTI	Course module viewed	The user with id 'xx' viewed the 'lti' activity with course module id 'xx'.	web
Tolnai Honecz	13/04/17, 15:58	-	BigBlueButtonBN: Login to BBB online practical session	BigBlueButtonBN	BigBlueButtonBN meeting joined	The user with id 'xx' has joined a bigbluebutton meeting for the bigbluebuttonbn activity with id 'xx' for the course id 'xx'.	web
Tolnai Honecz	13/04/17, 15:58	-	BigBlueButtonBN: Login to BBB online practical session	BigBlueButtonBN	BigBlueButtonBN meeting created	The user with id 'xx' created a bigbluebutton meeting for the bigbluebuttonbn activity with id 'xx' for the course id 'xx'.	web
Tolnai Honecz	13/04/17, 15:58	-	BigBlueButtonBN: Login to BBB online practical session	BigBlueButtonBN	BigBlueButtonBN activity viewed	The user with id 'xx' viewed the bigbluebuttonbn activity with id 'xx' for the course id 'xx'.	web
Tolnai Honecz	12/04/17, 15:20	-	External tool: Homework 3 Original Link	LTI	Course module viewed	The user with id 'xx' viewed the 'lti' activity with course module id 'xx'.	web
Tolnai Honecz	12/04/17, 15:03	-	Folder: Lecture notes	Folder	Course module viewed	The user with id 'xx' viewed the 'folder' activity with course module id 'xx'.	web
Tolnai Honecz	12/04/17, 15:03	-	Folder: Homework 1 &amp; 2 (Practice)	Folder	Course module viewed	The user with id 'xx' viewed the 'folder' activity with course module id 'xx'.	web
Tolnai Honecz	10/04/17, 19:23	-	External tool: Homework 3 Original Link	LTI	Course module viewed	The user with id 'xx' viewed the 'lti' activity with course module id 'xx'.	web
Tolnai Honecz	10/04/17, 17:29	-	External tool: Homework 3 Original Link	LTI	Course module viewed	The user with id 'xx' viewed the 'lti' activity with course module id 'xx'.	web
Tolnai Honecz	9/04/17, 17:17	-	External tool: Homework 3 Original Link	LTI	Course module viewed	The user with id 'xx' viewed the 'lti' activity with course module id 'xx'.	web
Tolnai Honecz	9/04/17, 17:14	-	External tool: Homework 3 Original Link	LTI	Course module viewed	The user with id 'xx' viewed the 'lti' activity with course module id 'xx'.	web
Tolnai Honecz	9/04/17, 16:15	-	Folder: Lecture notes	Folder	Course module viewed	The user with id 'xx' viewed the 'folder' activity with course module id 'xx'.	web
Tolnai Honecz	9/04/17, 13:54	-	External tool: Homework 3 Original Link	LTI	Course module viewed	The user with id 'xx' viewed the 'lti' activity with course module id 'xx'.	web
Tolnai Honecz	6/04/17, 15:49	-	BigBlueButtonBN: Login to BBB online practical session	BigBlueButtonBN	BigBlueButtonBN meeting joined	The user with id 'xx' has joined a bigbluebutton meeting for the bigbluebuttonbn activity with id 'xx' for the course id 'xx'.	web
Tolnai Honecz	6/04/17, 15:49	-	BigBlueButtonBN: Login to BBB online practical session	BigBlueButtonBN	BigBlueButtonBN meeting created	The user with id 'xx' created a bigbluebutton meeting for the bigbluebuttonbn activity with id 'xx' for the course id 'xx'.	web
Tolnai Honecz	6/04/17, 15:49	-	BigBlueButtonBN: Login to BBB online practical session	BigBlueButtonBN	BigBlueButtonBN activity viewed	The user with id 'xx' viewed the bigbluebuttonbn activity with id 'xx' for the course id 'xx'.	web
Tolnai Honecz	5/04/17, 14:45	-	Folder: Homework 1 &amp; 2 (Practice)	Folder	Course module viewed	The user with id 'xx' viewed the 'folder' activity with course module id 'xx'.	web
Tolnai Honecz	2/04/17, 13:03	-	Folder: Lecture notes	Folder	Course module viewed	The user with id 'xx' viewed the 'folder' activity with course module id 'xx'.	web
Tolnai Honecz	2/04/17, 11:51	-	Folder: Lecture notes	Folder	Course module viewed	The user with id 'xx' viewed the 'folder' activity with course module id 'xx'.	web
Tolnai Honecz	2/04/17, 11:45	-	Folder: Homework 1 &amp; 2 (Practice)	Folder	Course module viewed	The user with id 'xx' viewed the 'folder' activity with course module id 'xx'.	web
Tolnai Honecz	1/04/17, 16:28	-	Folder: Homework 1 &amp; 2 (Practice)	Folder	Course module viewed	The user with id 'xx' viewed the 'folder' activity with course module id 'xx'.	web
Tolnai Honecz	29/03/17, 16:29	-	BigBlueButtonBN: Login to BBB online practical session	BigBlueButtonBN	BigBlueButtonBN meeting left	The user with id 'xx' has left a bigbluebutton meeting for the bigbluebuttonbn activity with id 'xx' for the course id 'xx'.	web
Tolnai Honecz	29/03/17, 15:11	-	Folder: Lecture notes	Folder	Course module viewed	The user with id 'xx' viewed the 'folder' activity with course module id 'xx'.	web
Tolnai Honecz	29/03/17, 15:10	-	BigBlueButtonBN: Login to BBB online practical session	BigBlueButtonBN	BigBlueButtonBN meeting joined	The user with id 'xx' has joined a bigbluebutton meeting for the bigbluebuttonbn activity with id 'xx' for the course id 'xx'.	web
Tolnai Honecz	29/03/17, 15:10	-	BigBlueButtonBN: Login to BBB online practical session	BigBlueButtonBN	BigBlueButtonBN meeting created	The user with id 'xx' created a bigbluebutton meeting for the bigbluebuttonbn activity with id 'xx' for the course id 'xx'.	web
Tolnai Honecz	29/03/17, 15:10	-	BigBlueButtonBN: Login to BBB online practical session	BigBlueButtonBN	BigBlueButtonBN activity viewed	The user with id 'xx' viewed the bigbluebuttonbn activity with id 'xx' for the course id 'xx'.	web
Tolnai Honecz	28/03/17, 11:15	-	Folder: Lecture notes	Folder	Course module viewed	The user with id 'xx' viewed the 'folder' activity with course module id 'xx'.	web
Tolnai Honecz	26/03/17, 21:19	-	Folder: Homework 1 &amp; 2 (Practice)	Folder	Course module viewed	The user with id 'xx' viewed the 'folder' activity with course module id 'xx'.	web
Tolnai Honecz	26/03/17, 21:12	-	Folder: Homework 1 &amp; 2 (Practice)	Folder	Course module viewed	The user with id 'xx' viewed the 'folder' activity with course module id 'xx'.	web
Tolnai Honecz	26/03/17, 20:10	-	Folder: Homework 1 &amp; 2 (Practice)	Folder	Course module viewed	The user with id 'xx' viewed the 'folder' activity with course module id 'xx'.	web
Tolnai Honecz	26/03/17, 18:58	-	URL: Link to R tutorials	URL	Course module viewed	The user with id 'xx' viewed the 'url' activity with course module id 'xx'.	web
Tolnai Honecz	26/03/17, 18:44	-	URL: Link to R tutorials	URL	Course module viewed	The user with id 'xx' viewed the 'url' activity with course module id 'xx'.	web
Tolnai Honecz	25/03/17, 18:30	-	Folder: Homework 1 &amp; 2 (Practice)	Folder	Course module viewed	The user with id 'xx' viewed the 'folder' activity with course module id 'xx'.	web
Tolnai Honecz	25/03/17, 18:11	-	URL: Link to R tutorials	URL	Course module viewed	The user with id 'xx' viewed the 'url' activity with course module id 'xx'.	web
Tolnai Honecz	24/03/17, 19:03	-	URL: Link to R tutorials	URL	Course module viewed	The user with id 'xx' viewed the 'url' activity with course module id 'xx'.	web
Tolnai Honecz	24/03/17, 18:38	-	Folder: Lecture notes	Folder	Course module viewed	The user with id 'xx' viewed the 'folder' activity with course module id 'xx'.	web
Tolnai Honecz	24/03/17, 18:38	-	Folder: Homework 1 &amp; 2 (Practice)	Folder	Course module viewed	The user with id 'xx' viewed the 'folder' activity with course module id 'xx'.	web
Tolnai Honecz	24/03/17, 18:38	-	Folder: Homework 1 &amp; 2 (Practice)	Folder	Course module viewed	The user with id 'xx' viewed the 'folder' activity with course module id 'xx'.	web
Czinege Csaba	1/03/17, 22:24	-	Folder: Homework 1 &amp; 2 (Practice)	Folder	Course module viewed	The user with id 'xx' viewed the 'folder' activity with course module id 'xx'.	web
Czinege Csaba	1/03/17, 22:23	-	Folder: Lecture notes	Folder	Course module viewed	The user with id 'xx' viewed the 'folder' activity with course module id 'xx'.	web
Czinege Csaba	16/06/17, 19:26	-	Folder: Homework 1 &amp; 2 (Practice)	Folder	Course module viewed	The user with id 'xx' viewed the 'folder' activity with course module id 'xx'.	web
Czinege Csaba	16/06/17, 12:18	-	Folder: Lecture notes	Folder	Course module viewed	The user with id 'xx' viewed the 'folder' activity with course module id 'xx'.	web
Czinege Csaba	16/06/17, 11:42	-	Folder: Lecture notes	Folder	Course module viewed	The user with id 'xx' viewed the 'folder' activity with course module id 'xx'.	web
Czinege Csaba	11/06/17, 20:41	-	Folder: Lecture notes	Folder	Course module viewed	The user with id 'xx' viewed the 'folder' activity with course module id 'xx'.	web
Czinege Csaba	11/06/17, 19:26	-	Folder: Lecture notes	Folder	Course module viewed	The user with id 'xx' viewed the 'folder' activity with course module id 'xx'.	web
Czinege Csaba	8/06/17, 11:28	-	Folder: Lecture notes	Folder	Course module viewed	The user with id 'xx' viewed the 'folder' activity with course module id 'xx'.	web
Czinege Csaba	8/06/17, 10:35	-	Folder: Lecture notes	Folder	Course module viewed	The user with id 'xx' viewed the 'folder' activity with course module id 'xx'.	web
Czinege Csaba	8/06/17, 10:33	-	External tool: Homework 10	LTI	Course module viewed	The user with id 'xx' viewed the 'lti' activity with course module id 'xx'.	web
Czinege Csaba	8/06/17, 10:24	-	External tool: Homework 10	LTI	Course module viewed	The user with id 'xx' viewed the 'lti' activity with course module id 'xx'.	web
Czinege Csaba	5/06/17, 20:19	-	Folder: Lecture notes	Folder	Course module viewed	The user with id 'xx' viewed the 'folder' activity with course module id 'xx'.	web
Czinege Csaba	1/06/17, 17:06	-	Folder: Lecture notes	Folder	Course module viewed	The user with id 'xx' viewed the 'folder' activity with course module id 'xx'.	web
Czinege Csaba	1/06/17, 16:46	-	External tool: Homework 9	LTI	Course module viewed	The user with id 'xx' viewed the 'lti' activity with course module id 'xx'.	web
Czinege Csaba	1/06/17, 11:11	-	External tool: Homework 9	LTI	Course module viewed	The user with id 'xx' viewed the 'lti' activity with course module id 'xx'.	web
Czinege Csaba	30/05/17, 18:12	-	External tool: Homework 9	LTI	Course module viewed	The user with id 'xx' viewed the 'lti' activity with course module id 'xx'.	web
Czinege Csaba	24/05/17, 14:58	-	Folder: Lecture notes	Folder	Course module viewed	The user with id 'xx' viewed the 'folder' activity with course module id 'xx'.	web
Czinege Csaba	24/05/17, 14:55	-	External tool: Homework 7	LTI	Course module viewed	The user with id 'xx' viewed the 'lti' activity with course module id 'xx'.	web
Czinege Csaba	24/05/17, 14:55	-	External tool: Homework 8	LTI	Course module viewed	The user with id 'xx' viewed the 'lti' activity with course module id 'xx'.	web
Czinege Csaba	17/05/17, 16:25	-	Folder: Lecture notes	Folder	Course module viewed	The user with id 'xx' viewed the 'folder' activity with course module id 'xx'.	web
Czinege Csaba	17/05/17, 16:25	-	External tool: Homework 6	LTI	Course module viewed	The user with id 'xx' viewed the 'lti' activity with course module id 'xx'.	web
Czinege Csaba	17/05/17, 16:25	-	External tool: Homework 7	LTI	Course module viewed	The user with id 'xx' viewed the 'lti' activity with course module id 'xx'.	web
Czinege Csaba	13/05/17, 19:02	-	External tool: Survey: Perceptions of Statistics	LTI	Course module viewed	The user with id 'xx' viewed the 'lti' activity with course module id 'xx'.	web
Czinege Csaba	10/05/17, 15:39	-	Folder: Lecture notes	Folder	Course module viewed	The user with id 'xx' viewed the 'folder' activity with course module id 'xx'.	web
Czinege Csaba	10/05/17, 15:39	-	External tool: Homework 6	LTI	Course module viewed	The user with id 'xx' viewed the 'lti' activity with course module id 'xx'.	web
Czinege Csaba	10/05/17, 14:10	-	Folder: Lecture notes	Folder	Course module viewed	The user with id 'xx' viewed the 'folder' activity with course module id 'xx'.	web
Czinege Csaba	10/05/17, 14:10	-	External tool: Homework 6	LTI	Course module viewed	The user with id 'xx' viewed the 'lti' activity with course module id 'xx'.	web
Czinege Csaba	10/05/17, 14:10	-	External tool: Homework 6	LTI	Course module viewed	The user with id 'xx' viewed the 'lti' activity with course module id 'xx'.	web
Czinege Csaba	3/05/17, 16:21	-	Folder: Lecture notes	Folder	Course module viewed	The user with id 'xx' viewed the 'folder' activity with course module id 'xx'.	web
Czinege Csaba	3/05/17, 15:30	-	Folder: Lecture notes	Folder	Course module viewed	The user with id 'xx' viewed the 'folder' activity with course module id 'xx'.	web
Czinege Csaba	3/05/17, 15:29	-	External tool: Homework 4	LTI	Course module viewed	The user with id 'xx' viewed the 'lti' activity with course module id 'xx'.	web
Czinege Csaba	3/05/17, 15:29	-	External tool: Homework 5	LTI	Course module viewed	The user with id 'xx' viewed the 'lti' activity with course module id 'xx'.	web
Czinege Csaba	20/04/17, 15:54	-	External tool: Homework 4	LTI	Course module viewed	The user with id 'xx' viewed the 'lti' activity with course module id 'xx'.	web
Czinege Csaba	20/04/17, 15:54	-	Folder: Lecture notes	Folder	Course module viewed	The user with id 'xx' viewed the 'folder' activity with course module id 'xx'.	web
Czinege Csaba	20/04/17, 12:30	-	Folder: Lecture notes	Folder	Course module viewed	The user with id 'xx' viewed the 'folder' activity with course module id 'xx'.	web
Czinege Csaba	20/04/17, 12:30	-	External tool: Homework 4	LTI	Course module viewed	The user with id 'xx' viewed the 'lti' activity with course module id 'xx'.	web
Czinege Csaba	20/04/17, 12:24	-	External tool: Homework 4	LTI	Course module viewed	The user with id 'xx' viewed the 'lti' activity with course module id 'xx'.	web
Czinege Csaba	20/04/17, 12:24	-	External tool: Homework 4	LTI	Course module viewed	The user with id 'xx' viewed the 'lti' activity with course module id 'xx'.	web
Czinege Csaba	16/04/17, 18:50	-	External tool: Homework 4	LTI	Course module viewed	The user with id 'xx' viewed the 'lti' activity with course module id 'xx'.	web
Czinege Csaba	15/04/17, 09:05	-	External tool: Homework 3 (Answers)	LTI	Course module viewed	The user with id 'xx' viewed the 'lti' activity with course module id 'xx'.	web
Czinege Csaba	12/04/17, 10:02	-	Folder: Lecture notes	Folder	Course module viewed	The user with id 'xx' viewed the 'folder' activity with course module id 'xx'.	web
Czinege Csaba	12/04/17, 10:01	-	External tool: Homework 3 Original Link	LTI	Course module viewed	The user with id 'xx' viewed the 'lti' activity with course module id 'xx'.	web
Czinege Csaba	6/04/17, 16:39	-	BigBlueButtonBN: Login to BBB online practical session	BigBlueButtonBN	BigBlueButtonBN meeting left	The user with id 'xx' has left a bigbluebutton meeting for the bigbluebuttonbn activity with id 'xx' for the course id 'xx'.	web
Czinege Csaba	6/04/17, 15:56	-	Folder: Homework 1 &amp; 2 (Practice)	Folder	Course module viewed	The user with id 'xx' viewed the 'folder' activity with course module id 'xx'.	web
Czinege Csaba	6/04/17, 15:54	-	BigBlueButtonBN: Login to BBB online practical session	BigBlueButtonBN	BigBlueButtonBN meeting joined	The user with id 'xx' has joined a bigbluebutton meeting for the bigbluebuttonbn activity with id 'xx' for the course id 'xx'.	web
Czinege Csaba	6/04/17, 15:54	-	BigBlueButtonBN: Login to BBB online practical session	BigBlueButtonBN	BigBlueButtonBN meeting created	The user with id 'xx' created a bigbluebutton meeting for the bigbluebuttonbn activity with id 'xx' for the course id 'xx'.	web
Czinege Csaba	6/04/17, 15:54	-	BigBlueButtonBN: Login to BBB online practical session	BigBlueButtonBN	BigBlueButtonBN activity viewed	The user with id 'xx' viewed the bigbluebuttonbn activity with id 'xx' for the course id 'xx'.	web
Czinege Csaba	5/04/17, 13:30	-	Folder: Lecture notes	Folder	Course module viewed	The user with id 'xx' viewed the 'folder' activity with course module id 'xx'.	web
Czinege Csaba	5/04/17, 13:29	-	Folder: Homework 1 &amp; 2 (Practice)	Folder	Course module viewed	The user with id 'xx' viewed the 'folder' activity with course module id 'xx'.	web
Czinege Csaba	29/03/17, 16:24	-	BigBlueButtonBN: Login to BBB online practical session	BigBlueButtonBN	BigBlueButtonBN meeting left	The user with id 'xx' has left a bigbluebutton meeting for the bigbluebuttonbn activity with id 'xx' for the course id 'xx'.	web
Czinege Csaba	29/03/17, 15:59	-	Folder: Lecture notes	Folder	Course module viewed	The user with id 'xx' viewed the 'folder' activity with course module id 'xx'.	web
Czinege Csaba	29/03/17, 15:59	-	BigBlueButtonBN: Login to BBB online practical session	BigBlueButtonBN	BigBlueButtonBN meeting joined	The user with id 'xx' has joined a bigbluebutton meeting for the bigbluebuttonbn activity with id 'xx' for the course id 'xx'.	web
Czinege Csaba	29/03/17, 15:59	-	BigBlueButtonBN: Login to BBB online practical session	BigBlueButtonBN	BigBlueButtonBN meeting created	The user with id 'xx' created a bigbluebutton meeting for the bigbluebuttonbn activity with id 'xx' for the course id 'xx'.	web
Czinege Csaba	29/03/17, 15:59	-	BigBlueButtonBN: Login to BBB online practical session	BigBlueButtonBN	BigBlueButtonBN activity viewed	The user with id 'xx' viewed the bigbluebuttonbn activity with id 'xx' for the course id 'xx'.	web
Czinege Csaba	29/03/17, 15:42	-	Folder: Lecture notes	Folder	Course module viewed	The user with id 'xx' viewed the 'folder' activity with course module id 'xx'.	web
Czinege Csaba	28/03/17, 18:03	-	Folder: Homework 1 &amp; 2 (Practice)	Folder	Course module viewed	The user with id 'xx' viewed the 'folder' activity with course module id 'xx'.	web
Czinege Csaba	28/03/17, 17:12	-	URL: Link to R tutorials	URL	Course module viewed	The user with id 'xx' viewed the 'url' activity with course module id 'xx'.	web
Czinege Csaba	28/03/17, 15:30	-	URL: Link to R tutorials	URL	Course module viewed	The user with id 'xx' viewed the 'url' activity with course module id 'xx'.	web
Czinege Csaba	28/03/17, 14:53	-	Folder: Homework 1 &amp; 2 (Practice)	Folder	Course module viewed	The user with id 'xx' viewed the 'folder' activity with course module id 'xx'.	web
Czinege Csaba	26/03/17, 18:08	-	Folder: Lecture notes	Folder	Course module viewed	The user with id 'xx' viewed the 'folder' activity with course module id 'xx'.	web
Czinege Csaba	16/06/17, 19:38	-	External tool: Homework 5	LTI	Course module viewed	The user with id 'xx' viewed the 'lti' activity with course module id 'xx'.	web
Czinege Csaba	16/06/17, 19:37	-	External tool: Homework 6	LTI	Course module viewed	The user with id 'xx' viewed the 'lti' activity with course module id 'xx'.	web
Czinege Csaba	16/06/17, 19:18	-	External tool: Homework 10	LTI	Course module viewed	The user with id 'xx' viewed the 'lti' activity with course module id 'xx'.	web
Czinege Csaba	16/06/17, 19:04	-	External tool: Homework 5	LTI	Course module viewed	The user with id 'xx' viewed the 'lti' activity with course module id 'xx'.	web
Czinege Csaba	16/06/17, 18:52	-	External tool: Homework 4	LTI	Course module viewed	The user with id 'xx' viewed the 'lti' activity with course module id 'xx'.	web
Czinege Csaba	16/06/17, 15:51	-	Folder: Homework 1 &amp; 2 (Practice)	Folder	Course module viewed	The user with id 'xx' viewed the 'folder' activity with course module id 'xx'.	web
Czinege Csaba	16/06/17, 15:20	-	Folder: Lecture notes	Folder	Course module viewed	The user with id 'xx' viewed the 'folder' activity with course module id 'xx'.	web
Czinege Csaba	16/06/17, 13:45	-	External tool: Homework 7	LTI	Course module viewed	The user with id 'xx' viewed the 'lti' activity with course module id 'xx'.	web
Czinege Csaba	16/06/17, 13:45	-	External tool: Homework 8	LTI	Course module viewed	The user with id 'xx' viewed the 'lti' activity with course module id 'xx'.	web
Czinege Csaba	16/06/17, 13:45	-	External tool: Homework 9	LTI	Course module viewed	The user with id 'xx' viewed the 'lti' activity with course module id 'xx'.	web
Czinege Csaba	16/06/17, 11:26	-	Folder: Lecture notes	Folder	Course module viewed	The user with id 'xx' viewed the 'folder' activity with course module id 'xx'.	web
Czinege Csaba	14/06/17, 12:06	-	External tool: Homework 9	LTI	Course module viewed	The user with id 'xx' viewed the 'lti' activity with course module id 'xx'.	web
Czinege Csaba	13/06/17, 15:18	-	External tool: Homework 9	LTI	Course module viewed	The user with id 'xx' viewed the 'lti' activity with course module id 'xx'.	web
Czinege Csaba	13/06/17, 14:49	-	External tool: Homework 9	LTI	Course module viewed	The user with id 'xx' viewed the 'lti' activity with course module id 'xx'.	web
Czinege Csaba	10/06/17, 12:14	-	Folder: Lecture notes	Folder	Course module viewed	The user with id 'xx' viewed the 'folder' activity with course module id 'xx'.	web
Czinege Csaba	10/06/17, 11:38	-	External tool: Homework 4	LTI	Course module viewed	The user with id 'xx' viewed the 'lti' activity with course module id 'xx'.	web
Czinege Csaba	10/06/17, 11:17	-	Folder: Lecture notes	Folder	Course module viewed	The user with id 'xx' viewed the 'folder' activity with course module id 'xx'.	web
Czinege Csaba	10/06/17, 11:17	-	BigBlueButtonBN: Login to BBB online practical session	BigBlueButtonBN	BigBlueButtonBN meeting joined	The user with id 'xx' has joined a bigbluebutton meeting for the bigbluebuttonbn activity with id 'xx' for the course id 'xx'.	web
Czinege Csaba	10/06/17, 11:17	-	BigBlueButtonBN: Login to BBB online practical session	BigBlueButtonBN	BigBlueButtonBN meeting created	The user with id 'xx' created a bigbluebutton meeting for the bigbluebuttonbn activity with id 'xx' for the course id 'xx'.	web
Czinege Csaba	10/06/17, 11:17	-	BigBlueButtonBN: Login to BBB online practical session	BigBlueButtonBN	BigBlueButtonBN activity viewed	The user with id 'xx' viewed the bigbluebuttonbn activity with id 'xx' for the course id 'xx'.	web
Czinege Csaba	10/06/17, 11:17	-	BigBlueButtonBN: Login to BBB online practical session	BigBlueButtonBN	BigBlueButtonBN meeting joined	The user with id 'xx' has joined a bigbluebutton meeting for the bigbluebuttonbn activity with id 'xx' for the course id 'xx'.	web
Czinege Csaba	10/06/17, 11:17	-	BigBlueButtonBN: Login to BBB online practical session	BigBlueButtonBN	BigBlueButtonBN meeting created	The user with id 'xx' created a bigbluebutton meeting for the bigbluebuttonbn activity with id 'xx' for the course id 'xx'.	web
Czinege Csaba	10/06/17, 11:17	-	BigBlueButtonBN: Login to BBB online practical session	BigBlueButtonBN	BigBlueButtonBN activity viewed	The user with id 'xx' viewed the bigbluebuttonbn activity with id 'xx' for the course id 'xx'.	web
Czinege Csaba	10/06/17, 11:16	-	External tool: Homework 10	LTI	Course module viewed	The user with id 'xx' viewed the 'lti' activity with course module id 'xx'.	web
Czinege Csaba	9/06/17, 14:45	-	External tool: Homework 10	LTI	Course module viewed	The user with id 'xx' viewed the 'lti' activity with course module id 'xx'.	web
Czinege Csaba	8/06/17, 11:22	-	External tool: Homework 10	LTI	Course module viewed	The user with id 'xx' viewed the 'lti' activity with course module id 'xx'.	web
Czinege Csaba	8/06/17, 11:22	-	External tool: Homework 10	LTI	Course module viewed	The user with id 'xx' viewed the 'lti' activity with course module id 'xx'.	web
Czinege Csaba	7/06/17, 15:04	-	Folder: Lecture notes	Folder	Course module viewed	The user with id 'xx' viewed the 'folder' activity with course module id 'xx'.	web
Czinege Csaba	7/06/17, 14:42	-	External tool: Homework 10	LTI	Course module viewed	The user with id 'xx' viewed the 'lti' activity with course module id 'xx'.	web
Czinege Csaba	7/06/17, 10:23	-	External tool: Homework 10	LTI	Course module viewed	The user with id 'xx' viewed the 'lti' activity with course module id 'xx'.	web
Czinege Csaba	3/06/17, 00:21	-	Folder: Lecture notes	Folder	Course module viewed	The user with id 'xx' viewed the 'folder' activity with course module id 'xx'.	web
Czinege Csaba	3/06/17, 00:12	-	External tool: Homework 9	LTI	Course module viewed	The user with id 'xx' viewed the 'lti' activity with course module id 'xx'.	web
Czinege Csaba	2/06/17, 17:55	-	External tool: Homework 9	LTI	Course module viewed	The user with id 'xx' viewed the 'lti' activity with course module id 'xx'.	web
Czinege Csaba	2/06/17, 17:11	-	External tool: Homework 9	LTI	Course module viewed	The user with id 'xx' viewed the 'lti' activity with course module id 'xx'.	web
Czinege Csaba	2/06/17, 14:38	-	External tool: Homework 9	LTI	Course module viewed	The user with id 'xx' viewed the 'lti' activity with course module id 'xx'.	web
Czinege Csaba	2/06/17, 14:38	-	External tool: Homework 9	LTI	Course module viewed	The user with id 'xx' viewed the 'lti' activity with course module id 'xx'.	web
Czinege Csaba	1/06/17, 21:27	-	External tool: Homework 9	LTI	Course module viewed	The user with id 'xx' viewed the 'lti' activity with course module id 'xx'.	web
Czinege Csaba	1/06/17, 20:43	-	External tool: Homework 9	LTI	Course module viewed	The user with id 'xx' viewed the 'lti' activity with course module id 'xx'.	web
Czinege Csaba	1/06/17, 17:28	-	External tool: Homework 9	LTI	Course module viewed	The user with id 'xx' viewed the 'lti' activity with course module id 'xx'.	web
Czinege Csaba	1/06/17, 17:19	-	External tool: Homework 9	LTI	Course module viewed	The user with id 'xx' viewed the 'lti' activity with course module id 'xx'.	web
Czinege Csaba	30/05/17, 12:20	-	External tool: Homework 9	LTI	Course module viewed	The user with id 'xx' viewed the 'lti' activity with course module id 'xx'.	web
Czinege Csaba	30/05/17, 12:17	-	External tool: Homework 9	LTI	Course module viewed	The user with id 'xx' viewed the 'lti' activity with course module id 'xx'.	web
Czinege Csaba	24/05/17, 17:32	-	Folder: Lecture notes	Folder	Course module viewed	The user with id 'xx' viewed the 'folder' activity with course module id 'xx'.	web
Czinege Csaba	24/05/17, 17:23	-	External tool: Homework 8	LTI	Course module viewed	The user with id 'xx' viewed the 'lti' activity with course module id 'xx'.	web
Czinege Csaba	24/05/17, 15:20	-	External tool: Homework 8	LTI	Course module viewed	The user with id 'xx' viewed the 'lti' activity with course module id 'xx'.	web
Czinege Csaba	20/05/17, 13:19	-	External tool: Homework 8	LTI	Course module viewed	The user with id 'xx' viewed the 'lti' activity with course module id 'xx'.	web
Czinege Csaba	19/05/17, 10:29	-	BigBlueButtonBN: Login to BBB online practical session	BigBlueButtonBN	BigBlueButtonBN meeting joined	The user with id 'xx' has joined a bigbluebutton meeting for the bigbluebuttonbn activity with id 'xx' for the course id 'xx'.	web
Czinege Csaba	19/05/17, 10:29	-	BigBlueButtonBN: Login to BBB online practical session	BigBlueButtonBN	BigBlueButtonBN meeting created	The user with id 'xx' created a bigbluebutton meeting for the bigbluebuttonbn activity with id 'xx' for the course id 'xx'.	web
Czinege Csaba	19/05/17, 10:29	-	BigBlueButtonBN: Login to BBB online practical session	BigBlueButtonBN	BigBlueButtonBN activity viewed	The user with id 'xx' viewed the bigbluebuttonbn activity with id 'xx' for the course id 'xx'.	web
Czinege Csaba	17/05/17, 14:26	-	External tool: Homework 7	LTI	Course module viewed	The user with id 'xx' viewed the 'lti' activity with course module id 'xx'.	web
Czinege Csaba	13/05/17, 10:14	-	External tool: Homework 7	LTI	Course module viewed	The user with id 'xx' viewed the 'lti' activity with course module id 'xx'.	web
Czinege Csaba	12/05/17, 11:37	-	External tool: Survey: Perceptions of Statistics	LTI	Course module viewed	The user with id 'xx' viewed the 'lti' activity with course module id 'xx'.	web
Czinege Csaba	12/05/17, 11:25	-	External tool: Homework 6	LTI	Course module viewed	The user with id 'xx' viewed the 'lti' activity with course module id 'xx'.	web
Czinege Csaba	11/05/17, 17:21	-	External tool: Homework 3 (Answers)	LTI	Course module viewed	The user with id 'xx' viewed the 'lti' activity with course module id 'xx'.	web
Czinege Csaba	11/05/17, 17:21	-	External tool: Homework 6	LTI	Course module viewed	The user with id 'xx' viewed the 'lti' activity with course module id 'xx'.	web
Czinege Csaba	11/05/17, 17:20	-	External tool: Homework 5	LTI	Course module viewed	The user with id 'xx' viewed the 'lti' activity with course module id 'xx'.	web
Czinege Csaba	11/05/17, 17:20	-	External tool: Homework 6	LTI	Course module viewed	The user with id 'xx' viewed the 'lti' activity with course module id 'xx'.	web
Czinege Csaba	11/05/17, 16:03	-	External tool: Homework 6	LTI	Course module viewed	The user with id 'xx' viewed the 'lti' activity with course module id 'xx'.	web
Czinege Csaba	11/05/17, 09:43	-	External tool: Homework 6	LTI	Course module viewed	The user with id 'xx' viewed the 'lti' activity with course module id 'xx'.	web
Czinege Csaba	10/05/17, 16:12	-	BigBlueButtonBN: Login to BBB online practical session	BigBlueButtonBN	BigBlueButtonBN meeting joined	The user with id 'xx' has joined a bigbluebutton meeting for the bigbluebuttonbn activity with id 'xx' for the course id 'xx'.	web
Czinege Csaba	10/05/17, 16:12	-	BigBlueButtonBN: Login to BBB online practical session	BigBlueButtonBN	BigBlueButtonBN meeting created	The user with id 'xx' created a bigbluebutton meeting for the bigbluebuttonbn activity with id 'xx' for the course id 'xx'.	web
Czinege Csaba	10/05/17, 16:12	-	BigBlueButtonBN: Login to BBB online practical session	BigBlueButtonBN	BigBlueButtonBN activity viewed	The user with id 'xx' viewed the bigbluebuttonbn activity with id 'xx' for the course id 'xx'.	web
Czinege Csaba	10/05/17, 16:12	-	BigBlueButtonBN: Login to BBB online practical session	BigBlueButtonBN	BigBlueButtonBN meeting joined	The user with id 'xx' has joined a bigbluebutton meeting for the bigbluebuttonbn activity with id 'xx' for the course id 'xx'.	web
Czinege Csaba	10/05/17, 16:12	-	BigBlueButtonBN: Login to BBB online practical session	BigBlueButtonBN	BigBlueButtonBN meeting created	The user with id 'xx' created a bigbluebutton meeting for the bigbluebuttonbn activity with id 'xx' for the course id 'xx'.	web
Czinege Csaba	10/05/17, 16:12	-	BigBlueButtonBN: Login to BBB online practical session	BigBlueButtonBN	BigBlueButtonBN activity viewed	The user with id 'xx' viewed the bigbluebuttonbn activity with id 'xx' for the course id 'xx'.	web
Czinege Csaba	10/05/17, 15:34	-	External tool: Homework 6	LTI	Course module viewed	The user with id 'xx' viewed the 'lti' activity with course module id 'xx'.	web
Czinege Csaba	9/05/17, 15:23	-	Folder: Lecture notes	Folder	Course module viewed	The user with id 'xx' viewed the 'folder' activity with course module id 'xx'.	web
Czinege Csaba	9/05/17, 09:16	-	Folder: Lecture notes	Folder	Course module viewed	The user with id 'xx' viewed the 'folder' activity with course module id 'xx'.	web
Czinege Csaba	9/05/17, 09:16	-	External tool: Homework 6	LTI	Course module viewed	The user with id 'xx' viewed the 'lti' activity with course module id 'xx'.	web
Czinege Csaba	6/05/17, 14:08	-	Folder: Lecture notes	Folder	Course module viewed	The user with id 'xx' viewed the 'folder' activity with course module id 'xx'.	web
Czinege Csaba	6/05/17, 13:07	-	External tool: Homework 6	LTI	Course module viewed	The user with id 'xx' viewed the 'lti' activity with course module id 'xx'.	web
Czinege Csaba	5/05/17, 10:46	-	External tool: Homework 5	LTI	Course module viewed	The user with id 'xx' viewed the 'lti' activity with course module id 'xx'.	web
Czinege Csaba	5/05/17, 10:30	-	BigBlueButtonBN: Login to BBB online practical session	BigBlueButtonBN	BigBlueButtonBN meeting joined	The user with id 'xx' has joined a bigbluebutton meeting for the bigbluebuttonbn activity with id 'xx' for the course id 'xx'.	web
Czinege Csaba	5/05/17, 10:30	-	BigBlueButtonBN: Login to BBB online practical session	BigBlueButtonBN	BigBlueButtonBN meeting created	The user with id 'xx' created a bigbluebutton meeting for the bigbluebuttonbn activity with id 'xx' for the course id 'xx'.	web
Czinege Csaba	5/05/17, 10:30	-	BigBlueButtonBN: Login to BBB online practical session	BigBlueButtonBN	BigBlueButtonBN activity viewed	The user with id 'xx' viewed the bigbluebuttonbn activity with id 'xx' for the course id 'xx'.	web
Czinege Csaba	3/05/17, 15:53	-	Folder: Lecture notes	Folder	Course module viewed	The user with id 'xx' viewed the 'folder' activity with course module id 'xx'.	web
Czinege Csaba	3/05/17, 14:55	-	URL: Link to R tutorials	URL	Course module viewed	The user with id 'xx' viewed the 'url' activity with course module id 'xx'.	web
Czinege Csaba	3/05/17, 14:49	-	External tool: Homework 5	LTI	Course module viewed	The user with id 'xx' viewed the 'lti' activity with course module id 'xx'.	web
Czinege Csaba	3/05/17, 14:49	-	External tool: Homework 5	LTI	Course module viewed	The user with id 'xx' viewed the 'lti' activity with course module id 'xx'.	web
Czinege Csaba	2/05/17, 15:57	-	URL: Link to R tutorials	URL	Course module viewed	The user with id 'xx' viewed the 'url' activity with course module id 'xx'.	web
Czinege Csaba	2/05/17, 10:22	-	URL: Link to R tutorials	URL	Course module viewed	The user with id 'xx' viewed the 'url' activity with course module id 'xx'.	web
Czinege Csaba	2/05/17, 10:22	-	External tool: Homework 4	LTI	Course module viewed	The user with id 'xx' viewed the 'lti' activity with course module id 'xx'.	web
Czinege Csaba	2/05/17, 10:21	-	External tool: Homework 3 (Answers)	LTI	Course module viewed	The user with id 'xx' viewed the 'lti' activity with course module id 'xx'.	web
Czinege Csaba	2/05/17, 09:41	-	Folder: Lecture notes	Folder	Course module viewed	The user with id 'xx' viewed the 'folder' activity with course module id 'xx'.	web
Czinege Csaba	2/05/17, 09:27	-	External tool: Homework 5	LTI	Course module viewed	The user with id 'xx' viewed the 'lti' activity with course module id 'xx'.	web
Czinege Csaba	22/04/17, 10:28	-	BigBlueButtonBN: Login to BBB online practical session	BigBlueButtonBN	BigBlueButtonBN meeting joined	The user with id 'xx' has joined a bigbluebutton meeting for the bigbluebuttonbn activity with id 'xx' for the course id 'xx'.	web
Czinege Csaba	22/04/17, 10:28	-	BigBlueButtonBN: Login to BBB online practical session	BigBlueButtonBN	BigBlueButtonBN meeting created	The user with id 'xx' created a bigbluebutton meeting for the bigbluebuttonbn activity with id 'xx' for the course id 'xx'.	web
Czinege Csaba	22/04/17, 10:28	-	BigBlueButtonBN: Login to BBB online practical session	BigBlueButtonBN	BigBlueButtonBN activity viewed	The user with id 'xx' viewed the bigbluebuttonbn activity with id 'xx' for the course id 'xx'.	web
Czinege Csaba	22/04/17, 10:24	-	Forum: L3 stats discussion forum	Forum	Discussion viewed	The user with id 'xx' has viewed the discussion with id 'xx' in the forum with course module id 'xx'.	web
Czinege Csaba	22/04/17, 10:24	-	Forum: L3 stats discussion forum	Forum	Course module viewed	The user with id 'xx' viewed the 'forum' activity with course module id 'xx'.	web
Czinege Csaba	22/04/17, 10:24	-	Folder: Lecture notes	Folder	Course module viewed	The user with id 'xx' viewed the 'folder' activity with course module id 'xx'.	web
Czinege Csaba	22/04/17, 10:23	-	BigBlueButtonBN: Login to BBB online practical session	BigBlueButtonBN	BigBlueButtonBN meeting joined	The user with id 'xx' has joined a bigbluebutton meeting for the bigbluebuttonbn activity with id 'xx' for the course id 'xx'.	web
Czinege Csaba	22/04/17, 10:23	-	BigBlueButtonBN: Login to BBB online practical session	BigBlueButtonBN	BigBlueButtonBN meeting created	The user with id 'xx' created a bigbluebutton meeting for the bigbluebuttonbn activity with id 'xx' for the course id 'xx'.	web
Czinege Csaba	22/04/17, 10:23	-	BigBlueButtonBN: Login to BBB online practical session	BigBlueButtonBN	BigBlueButtonBN activity viewed	The user with id 'xx' viewed the bigbluebuttonbn activity with id 'xx' for the course id 'xx'.	web
Czinege Csaba	19/04/17, 10:15	-	External tool: Homework 3 (Answers)	LTI	Course module viewed	The user with id 'xx' viewed the 'lti' activity with course module id 'xx'.	web
Czinege Csaba	19/04/17, 09:28	-	Folder: Lecture notes	Folder	Course module viewed	The user with id 'xx' viewed the 'folder' activity with course module id 'xx'.	web
Czinege Csaba	19/04/17, 09:22	-	External tool: Homework 4	LTI	Course module viewed	The user with id 'xx' viewed the 'lti' activity with course module id 'xx'.	web
Czinege Csaba	19/04/17, 09:21	-	External tool: Homework 3 (Answers)	LTI	Course module viewed	The user with id 'xx' viewed the 'lti' activity with course module id 'xx'.	web
Czinege Csaba	16/04/17, 16:45	-	External tool: Homework 4	LTI	Course module viewed	The user with id 'xx' viewed the 'lti' activity with course module id 'xx'.	web
Czinege Csaba	16/04/17, 16:16	-	External tool: Homework 4	LTI	Course module viewed	The user with id 'xx' viewed the 'lti' activity with course module id 'xx'.	web
Czinege Csaba	16/04/17, 16:15	-	External tool: Homework 3 (Answers)	LTI	Course module viewed	The user with id 'xx' viewed the 'lti' activity with course module id 'xx'.	web
Czinege Csaba	16/04/17, 10:27	-	Folder: Lecture notes	Folder	Course module viewed	The user with id 'xx' viewed the 'folder' activity with course module id 'xx'.	web
Czinege Csaba	16/04/17, 10:18	-	External tool: Homework 4	LTI	Course module viewed	The user with id 'xx' viewed the 'lti' activity with course module id 'xx'.	web
Czinege Csaba	15/04/17, 15:13	-	External tool: Homework 3 (Answers)	LTI	Course module viewed	The user with id 'xx' viewed the 'lti' activity with course module id 'xx'.	web
Czinege Csaba	13/04/17, 16:00	-	BigBlueButtonBN: Login to BBB online practical session	BigBlueButtonBN	BigBlueButtonBN meeting joined	The user with id 'xx' has joined a bigbluebutton meeting for the bigbluebuttonbn activity with id 'xx' for the course id 'xx'.	web
Czinege Csaba	13/04/17, 16:00	-	BigBlueButtonBN: Login to BBB online practical session	BigBlueButtonBN	BigBlueButtonBN meeting created	The user with id 'xx' created a bigbluebutton meeting for the bigbluebuttonbn activity with id 'xx' for the course id 'xx'.	web
Czinege Csaba	13/04/17, 16:00	-	BigBlueButtonBN: Login to BBB online practical session	BigBlueButtonBN	BigBlueButtonBN activity viewed	The user with id 'xx' viewed the bigbluebuttonbn activity with id 'xx' for the course id 'xx'.	web
Czinege Csaba	12/04/17, 15:16	-	Folder: Lecture notes	Folder	Course module viewed	The user with id 'xx' viewed the 'folder' activity with course module id 'xx'.	web
Czinege Csaba	12/04/17, 14:29	-	External tool: Homework 3 Original Link	LTI	Course module viewed	The user with id 'xx' viewed the 'lti' activity with course module id 'xx'.	web
Czinege Csaba	12/04/17, 11:48	-	Folder: Lecture notes	Folder	Course module viewed	The user with id 'xx' viewed the 'folder' activity with course module id 'xx'.	web
Czinege Csaba	12/04/17, 10:14	-	External tool: Homework 3 Original Link	LTI	Course module viewed	The user with id 'xx' viewed the 'lti' activity with course module id 'xx'.	web
Czinege Csaba	12/04/17, 09:28	-	External tool: Homework 3 Original Link	LTI	Course module viewed	The user with id 'xx' viewed the 'lti' activity with course module id 'xx'.	web
Czinege Csaba	9/04/17, 15:40	-	Forum: L3 stats discussion forum	Forum	Discussion viewed	The user with id 'xx' has viewed the discussion with id 'xx' in the forum with course module id 'xx'.	web
Czinege Csaba	9/04/17, 15:39	-	Forum: L3 stats discussion forum	Forum	Course module viewed	The user with id 'xx' viewed the 'forum' activity with course module id 'xx'.	web
Czinege Csaba	9/04/17, 13:39	-	Folder: Lecture notes	Folder	Course module viewed	The user with id 'xx' viewed the 'folder' activity with course module id 'xx'.	web
Czinege Csaba	9/04/17, 13:37	-	External tool: Homework 3 Original Link	LTI	Course module viewed	The user with id 'xx' viewed the 'lti' activity with course module id 'xx'.	web
Czinege Csaba	9/04/17, 13:37	-	External tool: Homework 3 Original Link	LTI	Course module viewed	The user with id 'xx' viewed the 'lti' activity with course module id 'xx'.	web
Czinege Csaba	9/04/17, 13:37	-	Folder: Lecture notes	Folder	Course module viewed	The user with id 'xx' viewed the 'folder' activity with course module id 'xx'.	web
Czinege Csaba	8/04/17, 15:31	-	Folder: Lecture notes	Folder	Course module viewed	The user with id 'xx' viewed the 'folder' activity with course module id 'xx'.	web
Czinege Csaba	6/04/17, 16:00	-	BigBlueButtonBN: Login to BBB online practical session	BigBlueButtonBN	BigBlueButtonBN meeting joined	The user with id 'xx' has joined a bigbluebutton meeting for the bigbluebuttonbn activity with id 'xx' for the course id 'xx'.	web
Czinege Csaba	6/04/17, 16:00	-	BigBlueButtonBN: Login to BBB online practical session	BigBlueButtonBN	BigBlueButtonBN meeting created	The user with id 'xx' created a bigbluebutton meeting for the bigbluebuttonbn activity with id 'xx' for the course id 'xx'.	web
Czinege Csaba	6/04/17, 16:00	-	BigBlueButtonBN: Login to BBB online practical session	BigBlueButtonBN	BigBlueButtonBN activity viewed	The user with id 'xx' viewed the bigbluebuttonbn activity with id 'xx' for the course id 'xx'.	web
Czinege Csaba	6/04/17, 15:54	-	BigBlueButtonBN: Login to BBB online practical session	BigBlueButtonBN	BigBlueButtonBN meeting joined	The user with id 'xx' has joined a bigbluebutton meeting for the bigbluebuttonbn activity with id 'xx' for the course id 'xx'.	web
Czinege Csaba	6/04/17, 15:54	-	BigBlueButtonBN: Login to BBB online practical session	BigBlueButtonBN	BigBlueButtonBN meeting created	The user with id 'xx' created a bigbluebutton meeting for the bigbluebuttonbn activity with id 'xx' for the course id 'xx'.	web
Czinege Csaba	6/04/17, 15:54	-	BigBlueButtonBN: Login to BBB online practical session	BigBlueButtonBN	BigBlueButtonBN activity viewed	The user with id 'xx' viewed the bigbluebuttonbn activity with id 'xx' for the course id 'xx'.	web
Czinege Csaba	6/04/17, 15:41	-	Folder: Homework 1 &amp; 2 (Practice)	Folder	Course module viewed	The user with id 'xx' viewed the 'folder' activity with course module id 'xx'.	web
Czinege Csaba	6/04/17, 15:40	-	BigBlueButtonBN: Login to BBB online practical session	BigBlueButtonBN	BigBlueButtonBN meeting joined	The user with id 'xx' has joined a bigbluebutton meeting for the bigbluebuttonbn activity with id 'xx' for the course id 'xx'.	web
Czinege Csaba	6/04/17, 15:40	-	BigBlueButtonBN: Login to BBB online practical session	BigBlueButtonBN	BigBlueButtonBN meeting created	The user with id 'xx' created a bigbluebutton meeting for the bigbluebuttonbn activity with id 'xx' for the course id 'xx'.	web
Czinege Csaba	6/04/17, 15:40	-	BigBlueButtonBN: Login to BBB online practical session	BigBlueButtonBN	BigBlueButtonBN activity viewed	The user with id 'xx' viewed the bigbluebuttonbn activity with id 'xx' for the course id 'xx'.	web
Czinege Csaba	6/04/17, 15:40	-	Forum: L3 stats discussion forum	Forum	Course module viewed	The user with id 'xx' viewed the 'forum' activity with course module id 'xx'.	web
Czinege Csaba	6/04/17, 15:40	-	Folder: Homework 1 &amp; 2 (Practice)	Folder	Course module viewed	The user with id 'xx' viewed the 'folder' activity with course module id 'xx'.	web
Czinege Csaba	6/04/17, 15:35	-	BigBlueButtonBN: Login to BBB online practical session	BigBlueButtonBN	BigBlueButtonBN meeting joined	The user with id 'xx' has joined a bigbluebutton meeting for the bigbluebuttonbn activity with id 'xx' for the course id 'xx'.	web
Czinege Csaba	6/04/17, 15:35	-	BigBlueButtonBN: Login to BBB online practical session	BigBlueButtonBN	BigBlueButtonBN meeting created	The user with id 'xx' created a bigbluebutton meeting for the bigbluebuttonbn activity with id 'xx' for the course id 'xx'.	web
Czinege Csaba	6/04/17, 15:35	-	BigBlueButtonBN: Login to BBB online practical session	BigBlueButtonBN	BigBlueButtonBN activity viewed	The user with id 'xx' viewed the bigbluebuttonbn activity with id 'xx' for the course id 'xx'.	web
Czinege Csaba	5/04/17, 15:50	-	Folder: Homework 1 &amp; 2 (Practice)	Folder	Course module viewed	The user with id 'xx' viewed the 'folder' activity with course module id 'xx'.	web
Czinege Csaba	2/04/17, 13:34	-	Forum: L3 stats discussion forum	Forum	Discussion viewed	The user with id 'xx' has viewed the discussion with id 'xx' in the forum with course module id 'xx'.	web
Czinege Csaba	2/04/17, 13:34	-	Forum: L3 stats discussion forum	Forum	Course module viewed	The user with id 'xx' viewed the 'forum' activity with course module id 'xx'.	web
Czinege Csaba	2/04/17, 13:34	-	URL: Link to R tutorials	URL	Course module viewed	The user with id 'xx' viewed the 'url' activity with course module id 'xx'.	web
Czinege Csaba	2/04/17, 12:20	-	Folder: Lecture notes	Folder	Course module viewed	The user with id 'xx' viewed the 'folder' activity with course module id 'xx'.	web
Czinege Csaba	2/04/17, 12:07	-	Folder: Homework 1 &amp; 2 (Practice)	Folder	Course module viewed	The user with id 'xx' viewed the 'folder' activity with course module id 'xx'.	web
Czinege Csaba	29/03/17, 15:57	-	BigBlueButtonBN: Login to BBB online practical session	BigBlueButtonBN	BigBlueButtonBN meeting joined	The user with id 'xx' has joined a bigbluebutton meeting for the bigbluebuttonbn activity with id 'xx' for the course id 'xx'.	web
Czinege Csaba	29/03/17, 15:57	-	BigBlueButtonBN: Login to BBB online practical session	BigBlueButtonBN	BigBlueButtonBN meeting created	The user with id 'xx' created a bigbluebutton meeting for the bigbluebuttonbn activity with id 'xx' for the course id 'xx'.	web
Czinege Csaba	29/03/17, 15:57	-	BigBlueButtonBN: Login to BBB online practical session	BigBlueButtonBN	BigBlueButtonBN activity viewed	The user with id 'xx' viewed the bigbluebuttonbn activity with id 'xx' for the course id 'xx'.	web
Czinege Csaba	29/03/17, 15:46	-	BigBlueButtonBN: Login to BBB online practical session	BigBlueButtonBN	BigBlueButtonBN meeting joined	The user with id 'xx' has joined a bigbluebutton meeting for the bigbluebuttonbn activity with id 'xx' for the course id 'xx'.	web
Czinege Csaba	29/03/17, 15:46	-	BigBlueButtonBN: Login to BBB online practical session	BigBlueButtonBN	BigBlueButtonBN meeting created	The user with id 'xx' created a bigbluebutton meeting for the bigbluebuttonbn activity with id 'xx' for the course id 'xx'.	web
Czinege Csaba	29/03/17, 15:46	-	BigBlueButtonBN: Login to BBB online practical session	BigBlueButtonBN	BigBlueButtonBN activity viewed	The user with id 'xx' viewed the bigbluebuttonbn activity with id 'xx' for the course id 'xx'.	web
Czinege Csaba	29/03/17, 14:39	-	Folder: Lecture notes	Folder	Course module viewed	The user with id 'xx' viewed the 'folder' activity with course module id 'xx'.	web
Czinege Csaba	25/03/17, 13:25	-	URL: Link to R tutorials	URL	Course module viewed	The user with id 'xx' viewed the 'url' activity with course module id 'xx'.	web
Czinege Csaba	25/03/17, 13:09	-	Folder: Lecture notes	Folder	Course module viewed	The user with id 'xx' viewed the 'folder' activity with course module id 'xx'.	web
Czinege Csaba	25/03/17, 13:05	-	Folder: Homework 1 &amp; 2 (Practice)	Folder	Course module viewed	The user with id 'xx' viewed the 'folder' activity with course module id 'xx'.	web
Czinege Csaba	16/06/17, 21:04	-	External tool: Homework 10	LTI	Course module viewed	The user with id 'xx' viewed the 'lti' activity with course module id 'xx'.	web
Czinege Csaba	16/06/17, 16:43	-	External tool: Homework 10	LTI	Course module viewed	The user with id 'xx' viewed the 'lti' activity with course module id 'xx'.	web
Czinege Csaba	16/06/17, 13:31	-	External tool: Homework 10	LTI	Course module viewed	The user with id 'xx' viewed the 'lti' activity with course module id 'xx'.	web
Czinege Csaba	16/06/17, 13:30	-	External tool: Homework 9	LTI	Course module viewed	The user with id 'xx' viewed the 'lti' activity with course module id 'xx'.	web
Czinege Csaba	16/06/17, 13:26	-	External tool: Homework 10	LTI	Course module viewed	The user with id 'xx' viewed the 'lti' activity with course module id 'xx'.	web
Czinege Csaba	16/06/17, 13:26	-	External tool: Homework 8	LTI	Course module viewed	The user with id 'xx' viewed the 'lti' activity with course module id 'xx'.	web
Czinege Csaba	16/06/17, 10:05	-	External tool: Homework 5	LTI	Course module viewed	The user with id 'xx' viewed the 'lti' activity with course module id 'xx'.	web
Czinege Csaba	16/06/17, 10:04	-	Folder: Lecture notes	Folder	Course module viewed	The user with id 'xx' viewed the 'folder' activity with course module id 'xx'.	web
Czinege Csaba	8/06/17, 13:14	-	External tool: Homework 10	LTI	Course module viewed	The user with id 'xx' viewed the 'lti' activity with course module id 'xx'.	web
Czinege Csaba	4/06/17, 15:53	-	External tool: Homework 10	LTI	Course module viewed	The user with id 'xx' viewed the 'lti' activity with course module id 'xx'.	web
Czinege Csaba	3/06/17, 13:02	-	Folder: Lecture notes	Folder	Course module viewed	The user with id 'xx' viewed the 'folder' activity with course module id 'xx'.	web
Czinege Csaba	3/06/17, 11:17	-	Folder: Lecture notes	Folder	Course module viewed	The user with id 'xx' viewed the 'folder' activity with course module id 'xx'.	web
Czinege Csaba	2/06/17, 23:23	-	Folder: Lecture notes	Folder	Course module viewed	The user with id 'xx' viewed the 'folder' activity with course module id 'xx'.	web
Czinege Csaba	2/06/17, 18:07	-	External tool: Homework 9	LTI	Course module viewed	The user with id 'xx' viewed the 'lti' activity with course module id 'xx'.	web
Czinege Csaba	2/06/17, 17:13	-	External tool: Homework 9	LTI	Course module viewed	The user with id 'xx' viewed the 'lti' activity with course module id 'xx'.	web
Czinege Csaba	2/06/17, 17:03	-	External tool: Homework 9	LTI	Course module viewed	The user with id 'xx' viewed the 'lti' activity with course module id 'xx'.	web
Czinege Csaba	2/06/17, 16:18	-	External tool: Homework 9	LTI	Course module viewed	The user with id 'xx' viewed the 'lti' activity with course module id 'xx'.	web
Czinege Csaba	2/06/17, 15:41	-	External tool: Homework 9	LTI	Course module viewed	The user with id 'xx' viewed the 'lti' activity with course module id 'xx'.	web
Czinege Csaba	2/06/17, 15:19	-	External tool: Homework 9	LTI	Course module viewed	The user with id 'xx' viewed the 'lti' activity with course module id 'xx'.	web
Czinege Csaba	2/06/17, 14:56	-	External tool: Homework 9	LTI	Course module viewed	The user with id 'xx' viewed the 'lti' activity with course module id 'xx'.	web
Czinege Csaba	2/06/17, 14:51	-	External tool: Homework 9	LTI	Course module viewed	The user with id 'xx' viewed the 'lti' activity with course module id 'xx'.	web
Czinege Csaba	2/06/17, 14:49	-	External tool: Homework 9	LTI	Course module viewed	The user with id 'xx' viewed the 'lti' activity with course module id 'xx'.	web
Czinege Csaba	2/06/17, 14:48	-	External tool: Homework 9	LTI	Course module viewed	The user with id 'xx' viewed the 'lti' activity with course module id 'xx'.	web
Czinege Csaba	1/06/17, 13:41	-	External tool: Homework 9	LTI	Course module viewed	The user with id 'xx' viewed the 'lti' activity with course module id 'xx'.	web
Czinege Csaba	30/05/17, 16:43	-	External tool: Homework 9	LTI	Course module viewed	The user with id 'xx' viewed the 'lti' activity with course module id 'xx'.	web
Czinege Csaba	30/05/17, 16:43	-	Folder: Lecture notes	Folder	Course module viewed	The user with id 'xx' viewed the 'folder' activity with course module id 'xx'.	web
Czinege Csaba	29/05/17, 20:16	-	External tool: Homework 9	LTI	Course module viewed	The user with id 'xx' viewed the 'lti' activity with course module id 'xx'.	web
Czinege Csaba	26/05/17, 10:02	-	Folder: Lecture notes	Folder	Course module viewed	The user with id 'xx' viewed the 'folder' activity with course module id 'xx'.	web
Czinege Csaba	26/05/17, 10:02	-	External tool: Homework 8	LTI	Course module viewed	The user with id 'xx' viewed the 'lti' activity with course module id 'xx'.	web
Czinege Csaba	23/05/17, 11:03	-	Folder: Lecture notes	Folder	Course module viewed	The user with id 'xx' viewed the 'folder' activity with course module id 'xx'.	web
Czinege Csaba	23/05/17, 11:00	-	External tool: Homework 8	LTI	Course module viewed	The user with id 'xx' viewed the 'lti' activity with course module id 'xx'.	web
Czinege Csaba	23/05/17, 00:37	-	External tool: Homework 8	LTI	Course module viewed	The user with id 'xx' viewed the 'lti' activity with course module id 'xx'.	web
Czinege Csaba	17/05/17, 20:02	-	Folder: Lecture notes	Folder	Course module viewed	The user with id 'xx' viewed the 'folder' activity with course module id 'xx'.	web
Czinege Csaba	17/05/17, 19:56	-	External tool: Homework 7	LTI	Course module viewed	The user with id 'xx' viewed the 'lti' activity with course module id 'xx'.	web
Czinege Csaba	17/05/17, 13:54	-	External tool: Homework 7	LTI	Course module viewed	The user with id 'xx' viewed the 'lti' activity with course module id 'xx'.	web
Czinege Csaba	17/05/17, 13:54	-	External tool: Survey: Perceptions of Statistics	LTI	Course module viewed	The user with id 'xx' viewed the 'lti' activity with course module id 'xx'.	web
Czinege Csaba	17/05/17, 13:54	-	External tool: Survey: Perceptions of Statistics	LTI	Course module viewed	The user with id 'xx' viewed the 'lti' activity with course module id 'xx'.	web
Czinege Csaba	11/05/17, 08:28	-	External tool: Homework 6	LTI	Course module viewed	The user with id 'xx' viewed the 'lti' activity with course module id 'xx'.	web
Czinege Csaba	7/05/17, 16:38	-	Folder: Lecture notes	Folder	Course module viewed	The user with id 'xx' viewed the 'folder' activity with course module id 'xx'.	web
Czinege Csaba	7/05/17, 16:37	-	External tool: Homework 6	LTI	Course module viewed	The user with id 'xx' viewed the 'lti' activity with course module id 'xx'.	web
Czinege Csaba	7/05/17, 16:21	-	External tool: Homework 6	LTI	Course module viewed	The user with id 'xx' viewed the 'lti' activity with course module id 'xx'.	web
Czinege Csaba	4/05/17, 09:23	-	External tool: Homework 5	LTI	Course module viewed	The user with id 'xx' viewed the 'lti' activity with course module id 'xx'.	web
Czinege Csaba	3/05/17, 20:34	-	File: Level 3 Statistics Lecture 5	File	Course module viewed	The user with id 'xx' viewed the 'resource' activity with course module id 'xx'.	web
Czinege Csaba	3/05/17, 20:34	-	File: Level 3 Statistics Lecture 5	File	Course module viewed	The user with id 'xx' viewed the 'resource' activity with course module id 'xx'.	web
Czinege Csaba	3/05/17, 19:33	-	External tool: Homework 5	LTI	Course module viewed	The user with id 'xx' viewed the 'lti' activity with course module id 'xx'.	web
Czinege Csaba	3/05/17, 19:33	-	Folder: Lecture notes	Folder	Course module viewed	The user with id 'xx' viewed the 'folder' activity with course module id 'xx'.	web
Czinege Csaba	3/05/17, 15:12	-	External tool: Homework 5	LTI	Course module viewed	The user with id 'xx' viewed the 'lti' activity with course module id 'xx'.	web
Czinege Csaba	23/04/17, 09:50	-	External tool: Homework 5	LTI	Course module viewed	The user with id 'xx' viewed the 'lti' activity with course module id 'xx'.	web
Czinege Csaba	21/04/17, 11:35	-	Folder: Lecture notes	Folder	Course module viewed	The user with id 'xx' viewed the 'folder' activity with course module id 'xx'.	web
Czinege Csaba	19/04/17, 17:35	-	External tool: Homework 4	LTI	Course module viewed	The user with id 'xx' viewed the 'lti' activity with course module id 'xx'.	web
Czinege Csaba	19/04/17, 17:35	-	External tool: Homework 3 (Answers)	LTI	Course module viewed	The user with id 'xx' viewed the 'lti' activity with course module id 'xx'.	web
Czinege Csaba	16/04/17, 15:59	-	URL: Link to R tutorials	URL	Course module viewed	The user with id 'xx' viewed the 'url' activity with course module id 'xx'.	web
Czinege Csaba	16/04/17, 15:33	-	External tool: Homework 4	LTI	Course module viewed	The user with id 'xx' viewed the 'lti' activity with course module id 'xx'.	web
Czinege Csaba	16/04/17, 14:30	-	External tool: Homework 4	LTI	Course module viewed	The user with id 'xx' viewed the 'lti' activity with course module id 'xx'.	web
Czinege Csaba	16/04/17, 14:29	-	External tool: Homework 4	LTI	Course module viewed	The user with id 'xx' viewed the 'lti' activity with course module id 'xx'.	web
Czinege Csaba	16/04/17, 12:50	-	Folder: Lecture notes	Folder	Course module viewed	The user with id 'xx' viewed the 'folder' activity with course module id 'xx'.	web
Czinege Csaba	15/04/17, 21:13	-	External tool: Homework 4	LTI	Course module viewed	The user with id 'xx' viewed the 'lti' activity with course module id 'xx'.	web
Czinege Csaba	15/04/17, 21:12	-	External tool: Homework 3 (Answers)	LTI	Course module viewed	The user with id 'xx' viewed the 'lti' activity with course module id 'xx'.	web
Czinege Csaba	15/04/17, 21:12	-	External tool: Homework 3 (Answers)	LTI	Course module viewed	The user with id 'xx' viewed the 'lti' activity with course module id 'xx'.	web
Czinege Csaba	13/04/17, 15:53	-	BigBlueButtonBN: Login to BBB online practical session	BigBlueButtonBN	BigBlueButtonBN meeting joined	The user with id 'xx' has joined a bigbluebutton meeting for the bigbluebuttonbn activity with id 'xx' for the course id 'xx'.	web
Czinege Csaba	13/04/17, 15:53	-	BigBlueButtonBN: Login to BBB online practical session	BigBlueButtonBN	BigBlueButtonBN meeting created	The user with id 'xx' created a bigbluebutton meeting for the bigbluebuttonbn activity with id 'xx' for the course id 'xx'.	web
Czinege Csaba	13/04/17, 15:53	-	BigBlueButtonBN: Login to BBB online practical session	BigBlueButtonBN	BigBlueButtonBN activity viewed	The user with id 'xx' viewed the bigbluebuttonbn activity with id 'xx' for the course id 'xx'.	web
Czinege Csaba	11/04/17, 19:38	-	External tool: Homework 3 Original Link	LTI	Course module viewed	The user with id 'xx' viewed the 'lti' activity with course module id 'xx'.	web
Czinege Csaba	11/04/17, 19:37	-	External tool: Homework 3 Original Link	LTI	Course module viewed	The user with id 'xx' viewed the 'lti' activity with course module id 'xx'.	web
Czinege Csaba	11/04/17, 17:49	-	External tool: Homework 3 Original Link	LTI	Course module viewed	The user with id 'xx' viewed the 'lti' activity with course module id 'xx'.	web
Czinege Csaba	11/04/17, 17:49	-	Folder: Lecture notes	Folder	Course module viewed	The user with id 'xx' viewed the 'folder' activity with course module id 'xx'.	web
Czinege Csaba	8/04/17, 09:53	-	Folder: Lecture notes	Folder	Course module viewed	The user with id 'xx' viewed the 'folder' activity with course module id 'xx'.	web
Czinege Csaba	6/04/17, 16:40	-	BigBlueButtonBN: Login to BBB online practical session	BigBlueButtonBN	BigBlueButtonBN meeting left	The user with id 'xx' has left a bigbluebutton meeting for the bigbluebuttonbn activity with id 'xx' for the course id 'xx'.	web
Czinege Csaba	6/04/17, 15:57	-	BigBlueButtonBN: Login to BBB online practical session	BigBlueButtonBN	BigBlueButtonBN meeting joined	The user with id 'xx' has joined a bigbluebutton meeting for the bigbluebuttonbn activity with id 'xx' for the course id 'xx'.	web
Czinege Csaba	6/04/17, 15:57	-	BigBlueButtonBN: Login to BBB online practical session	BigBlueButtonBN	BigBlueButtonBN meeting created	The user with id 'xx' created a bigbluebutton meeting for the bigbluebuttonbn activity with id 'xx' for the course id 'xx'.	web
Czinege Csaba	6/04/17, 15:57	-	BigBlueButtonBN: Login to BBB online practical session	BigBlueButtonBN	BigBlueButtonBN activity viewed	The user with id 'xx' viewed the bigbluebuttonbn activity with id 'xx' for the course id 'xx'.	web
Czinege Csaba	6/04/17, 15:47	-	BigBlueButtonBN: Login to BBB online practical session	BigBlueButtonBN	BigBlueButtonBN meeting left	The user with id 'xx' has left a bigbluebutton meeting for the bigbluebuttonbn activity with id 'xx' for the course id 'xx'.	web
Czinege Csaba	6/04/17, 15:46	-	BigBlueButtonBN: Login to BBB online practical session	BigBlueButtonBN	BigBlueButtonBN meeting joined	The user with id 'xx' has joined a bigbluebutton meeting for the bigbluebuttonbn activity with id 'xx' for the course id 'xx'.	web
Czinege Csaba	6/04/17, 15:46	-	BigBlueButtonBN: Login to BBB online practical session	BigBlueButtonBN	BigBlueButtonBN meeting created	The user with id 'xx' created a bigbluebutton meeting for the bigbluebuttonbn activity with id 'xx' for the course id 'xx'.	web
Czinege Csaba	6/04/17, 15:46	-	BigBlueButtonBN: Login to BBB online practical session	BigBlueButtonBN	BigBlueButtonBN activity viewed	The user with id 'xx' viewed the bigbluebuttonbn activity with id 'xx' for the course id 'xx'.	web
Czinege Csaba	5/04/17, 08:43	-	Folder: Lecture notes	Folder	Course module viewed	The user with id 'xx' viewed the 'folder' activity with course module id 'xx'.	web
Czinege Csaba	3/04/17, 16:54	-	Folder: Homework 1 &amp; 2 (Practice)	Folder	Course module viewed	The user with id 'xx' viewed the 'folder' activity with course module id 'xx'.	web
Czinege Csaba	25/03/17, 10:18	-	Folder: Lecture notes	Folder	Course module viewed	The user with id 'xx' viewed the 'folder' activity with course module id 'xx'.	web
Petrohai Bence	16/03/17, 15:23	-	Folder: Lecture notes	Folder	Course module viewed	The user with id 'xx' viewed the 'folder' activity with course module id 'xx'.	web
Petrohai Bence	16/03/17, 14:55	-	Folder: Homework 1 &amp; 2 (Practice)	Folder	Course module viewed	The user with id 'xx' viewed the 'folder' activity with course module id 'xx'.	web
Petrohai Bence	15/03/17, 17:19	-	Folder: Lecture notes	Folder	Course module viewed	The user with id 'xx' viewed the 'folder' activity with course module id 'xx'.	web
Petrohai Bence	15/03/17, 16:31	-	Folder: Lecture notes	Folder	Course module viewed	The user with id 'xx' viewed the 'folder' activity with course module id 'xx'.	web
Petrohai Bence	15/03/17, 16:30	-	Folder: Homework 1 &amp; 2 (Practice)	Folder	Course module viewed	The user with id 'xx' viewed the 'folder' activity with course module id 'xx'.	web
Petrohai Bence	15/03/17, 16:15	-	Folder: Lecture notes	Folder	Course module viewed	The user with id 'xx' viewed the 'folder' activity with course module id 'xx'.	web
Petrohai Bence	3/03/17, 11:39	-	Folder: Lecture notes	Folder	Course module viewed	The user with id 'xx' viewed the 'folder' activity with course module id 'xx'.	web
Petrohai Bence	3/03/17, 11:30	-	Folder: Homework 1 &amp; 2 (Practice)	Folder	Course module viewed	The user with id 'xx' viewed the 'folder' activity with course module id 'xx'.	web
Petrohai Bence	3/03/17, 10:53	-	Folder: Homework 1 &amp; 2 (Practice)	Folder	Course module viewed	The user with id 'xx' viewed the 'folder' activity with course module id 'xx'.	web
Petrohai Bence	3/03/17, 10:52	-	Folder: Lecture notes	Folder	Course module viewed	The user with id 'xx' viewed the 'folder' activity with course module id 'xx'.	web
Petrohai Bence	21/03/17, 20:12	-	Folder: Lecture notes	Folder	Course module viewed	The user with id 'xx' viewed the 'folder' activity with course module id 'xx'.	web
Petrohai Bence	17/03/17, 14:49	-	Folder: Lecture notes	Folder	Course module viewed	The user with id 'xx' viewed the 'folder' activity with course module id 'xx'.	web
Petrohai Bence	17/03/17, 14:27	-	Folder: Homework 1 &amp; 2 (Practice)	Folder	Course module viewed	The user with id 'xx' viewed the 'folder' activity with course module id 'xx'.	web
Petrohai Bence	17/03/17, 14:27	-	Folder: Lecture notes	Folder	Course module viewed	The user with id 'xx' viewed the 'folder' activity with course module id 'xx'.	web
Petrohai Bence	17/03/17, 14:00	-	Folder: Lecture notes	Folder	Course module viewed	The user with id 'xx' viewed the 'folder' activity with course module id 'xx'.	web
Petrohai Bence	2/03/17, 17:30	-	Folder: Lecture notes	Folder	Course module viewed	The user with id 'xx' viewed the 'folder' activity with course module id 'xx'.	web
Petrohai Bence	17/06/17, 07:49	-	Folder: Lecture notes	Folder	Course module viewed	The user with id 'xx' viewed the 'folder' activity with course module id 'xx'.	web
Petrohai Bence	17/06/17, 07:32	-	File: Level 3 Statistics Lecture 7	File	Course module viewed	The user with id 'xx' viewed the 'resource' activity with course module id 'xx'.	web
Petrohai Bence	16/06/17, 22:40	-	Folder: Lecture notes	Folder	Course module viewed	The user with id 'xx' viewed the 'folder' activity with course module id 'xx'.	web
Petrohai Bence	16/06/17, 21:50	-	Folder: Lecture notes	Folder	Course module viewed	The user with id 'xx' viewed the 'folder' activity with course module id 'xx'.	web
Petrohai Bence	16/06/17, 21:35	-	External tool: Homework 8	LTI	Course module viewed	The user with id 'xx' viewed the 'lti' activity with course module id 'xx'.	web
Petrohai Bence	16/06/17, 21:01	-	Folder: Lecture notes	Folder	Course module viewed	The user with id 'xx' viewed the 'folder' activity with course module id 'xx'.	web
Petrohai Bence	16/06/17, 17:34	-	Folder: Lecture notes	Folder	Course module viewed	The user with id 'xx' viewed the 'folder' activity with course module id 'xx'.	web
Petrohai Bence	16/06/17, 16:27	-	External tool: Homework 8	LTI	Course module viewed	The user with id 'xx' viewed the 'lti' activity with course module id 'xx'.	web
Petrohai Bence	16/06/17, 16:03	-	External tool: Homework 10	LTI	Course module viewed	The user with id 'xx' viewed the 'lti' activity with course module id 'xx'.	web
Petrohai Bence	16/06/17, 16:02	-	External tool: Homework 9	LTI	Course module viewed	The user with id 'xx' viewed the 'lti' activity with course module id 'xx'.	web
Petrohai Bence	16/06/17, 15:42	-	External tool: Homework 8	LTI	Course module viewed	The user with id 'xx' viewed the 'lti' activity with course module id 'xx'.	web
Petrohai Bence	16/06/17, 15:42	-	External tool: Homework 7	LTI	Course module viewed	The user with id 'xx' viewed the 'lti' activity with course module id 'xx'.	web
Petrohai Bence	16/06/17, 15:39	-	Folder: Lecture notes	Folder	Course module viewed	The user with id 'xx' viewed the 'folder' activity with course module id 'xx'.	web
Petrohai Bence	11/06/17, 22:25	-	External tool: Homework 4	LTI	Course module viewed	The user with id 'xx' viewed the 'lti' activity with course module id 'xx'.	web
Petrohai Bence	11/06/17, 22:20	-	External tool: Homework 4	LTI	Course module viewed	The user with id 'xx' viewed the 'lti' activity with course module id 'xx'.	web
Petrohai Bence	11/06/17, 21:43	-	External tool: Homework 3 (Answers)	LTI	Course module viewed	The user with id 'xx' viewed the 'lti' activity with course module id 'xx'.	web
Petrohai Bence	11/06/17, 21:21	-	External tool: Homework 3 (Answers)	LTI	Course module viewed	The user with id 'xx' viewed the 'lti' activity with course module id 'xx'.	web
Petrohai Bence	11/06/17, 21:16	-	Folder: Homework 1 &amp; 2 (Practice)	Folder	Course module viewed	The user with id 'xx' viewed the 'folder' activity with course module id 'xx'.	web
Petrohai Bence	11/06/17, 12:15	-	Folder: Lecture notes	Folder	Course module viewed	The user with id 'xx' viewed the 'folder' activity with course module id 'xx'.	web
Petrohai Bence	11/06/17, 12:10	-	External tool: Homework 8	LTI	Course module viewed	The user with id 'xx' viewed the 'lti' activity with course module id 'xx'.	web
Petrohai Bence	11/06/17, 12:02	-	Folder: Lecture notes	Folder	Course module viewed	The user with id 'xx' viewed the 'folder' activity with course module id 'xx'.	web
Petrohai Bence	9/06/17, 22:53	-	External tool: Homework 10	LTI	Course module viewed	The user with id 'xx' viewed the 'lti' activity with course module id 'xx'.	web
Petrohai Bence	7/06/17, 18:32	-	External tool: Homework 10	LTI	Course module viewed	The user with id 'xx' viewed the 'lti' activity with course module id 'xx'.	web
Petrohai Bence	7/06/17, 18:32	-	Folder: Lecture notes	Folder	Course module viewed	The user with id 'xx' viewed the 'folder' activity with course module id 'xx'.	web
Petrohai Bence	7/06/17, 18:31	-	Folder: Lecture notes	Folder	Course module viewed	The user with id 'xx' viewed the 'folder' activity with course module id 'xx'.	web
Petrohai Bence	7/06/17, 17:24	-	External tool: Homework 10	LTI	Course module viewed	The user with id 'xx' viewed the 'lti' activity with course module id 'xx'.	web
Petrohai Bence	7/06/17, 13:51	-	External tool: Homework 10	LTI	Course module viewed	The user with id 'xx' viewed the 'lti' activity with course module id 'xx'.	web
Petrohai Bence	5/06/17, 15:08	-	Folder: Lecture notes	Folder	Course module viewed	The user with id 'xx' viewed the 'folder' activity with course module id 'xx'.	web
Petrohai Bence	5/06/17, 15:08	-	Folder: Lecture notes	Folder	Course module viewed	The user with id 'xx' viewed the 'folder' activity with course module id 'xx'.	web
Petrohai Bence	5/06/17, 14:35	-	External tool: Homework 10	LTI	Course module viewed	The user with id 'xx' viewed the 'lti' activity with course module id 'xx'.	web
Petrohai Bence	2/06/17, 23:19	-	External tool: Homework 9	LTI	Course module viewed	The user with id 'xx' viewed the 'lti' activity with course module id 'xx'.	web
Petrohai Bence	2/06/17, 20:01	-	External tool: Homework 9	LTI	Course module viewed	The user with id 'xx' viewed the 'lti' activity with course module id 'xx'.	web
Petrohai Bence	2/06/17, 18:22	-	External tool: Homework 9	LTI	Course module viewed	The user with id 'xx' viewed the 'lti' activity with course module id 'xx'.	web
Petrohai Bence	2/06/17, 18:18	-	Folder: Lecture notes	Folder	Course module viewed	The user with id 'xx' viewed the 'folder' activity with course module id 'xx'.	web
Petrohai Bence	2/06/17, 18:04	-	External tool: Homework 9	LTI	Course module viewed	The user with id 'xx' viewed the 'lti' activity with course module id 'xx'.	web
Petrohai Bence	1/06/17, 15:18	-	External tool: Homework 9	LTI	Course module viewed	The user with id 'xx' viewed the 'lti' activity with course module id 'xx'.	web
Petrohai Bence	1/06/17, 13:47	-	File: Level 3 Statistics Lecture 9	File	Course module viewed	The user with id 'xx' viewed the 'resource' activity with course module id 'xx'.	web
Petrohai Bence	1/06/17, 13:38	-	Folder: Lecture notes	Folder	Course module viewed	The user with id 'xx' viewed the 'folder' activity with course module id 'xx'.	web
Petrohai Bence	30/05/17, 09:23	-	Folder: Lecture notes	Folder	Course module viewed	The user with id 'xx' viewed the 'folder' activity with course module id 'xx'.	web
Petrohai Bence	30/05/17, 09:22	-	External tool: Homework 9	LTI	Course module viewed	The user with id 'xx' viewed the 'lti' activity with course module id 'xx'.	web
Petrohai Bence	25/05/17, 20:00	-	External tool: Homework 8	LTI	Course module viewed	The user with id 'xx' viewed the 'lti' activity with course module id 'xx'.	web
Petrohai Bence	25/05/17, 19:14	-	External tool: Homework 8	LTI	Course module viewed	The user with id 'xx' viewed the 'lti' activity with course module id 'xx'.	web
Petrohai Bence	16/05/17, 14:45	-	External tool: Homework 7	LTI	Course module viewed	The user with id 'xx' viewed the 'lti' activity with course module id 'xx'.	web
Petrohai Bence	16/05/17, 14:12	-	External tool: Homework 7	LTI	Course module viewed	The user with id 'xx' viewed the 'lti' activity with course module id 'xx'.	web
Petrohai Bence	16/05/17, 10:18	-	External tool: Homework 7	LTI	Course module viewed	The user with id 'xx' viewed the 'lti' activity with course module id 'xx'.	web
Petrohai Bence	16/05/17, 10:02	-	Folder: Lecture notes	Folder	Course module viewed	The user with id 'xx' viewed the 'folder' activity with course module id 'xx'.	web
Petrohai Bence	15/05/17, 20:17	-	External tool: Homework 7	LTI	Course module viewed	The user with id 'xx' viewed the 'lti' activity with course module id 'xx'.	web
Petrohai Bence	15/05/17, 20:17	-	External tool: Homework 6	LTI	Course module viewed	The user with id 'xx' viewed the 'lti' activity with course module id 'xx'.	web
Petrohai Bence	14/05/17, 12:36	-	External tool: Homework 7	LTI	Course module viewed	The user with id 'xx' viewed the 'lti' activity with course module id 'xx'.	web
Petrohai Bence	14/05/17, 12:35	-	Folder: Lecture notes	Folder	Course module viewed	The user with id 'xx' viewed the 'folder' activity with course module id 'xx'.	web
Petrohai Bence	14/05/17, 12:29	-	External tool: Homework 7	LTI	Course module viewed	The user with id 'xx' viewed the 'lti' activity with course module id 'xx'.	web
Petrohai Bence	14/05/17, 12:28	-	External tool: Survey: Perceptions of Statistics	LTI	Course module viewed	The user with id 'xx' viewed the 'lti' activity with course module id 'xx'.	web
Petrohai Bence	12/05/17, 10:32	-	BigBlueButtonBN: Login to BBB online practical session	BigBlueButtonBN	BigBlueButtonBN meeting joined	The user with id 'xx' has joined a bigbluebutton meeting for the bigbluebuttonbn activity with id 'xx' for the course id 'xx'.	web
Petrohai Bence	12/05/17, 10:32	-	BigBlueButtonBN: Login to BBB online practical session	BigBlueButtonBN	BigBlueButtonBN meeting created	The user with id 'xx' created a bigbluebutton meeting for the bigbluebuttonbn activity with id 'xx' for the course id 'xx'.	web
Petrohai Bence	12/05/17, 10:32	-	BigBlueButtonBN: Login to BBB online practical session	BigBlueButtonBN	BigBlueButtonBN activity viewed	The user with id 'xx' viewed the bigbluebuttonbn activity with id 'xx' for the course id 'xx'.	web
Petrohai Bence	12/05/17, 10:25	-	Folder: Lecture notes	Folder	Course module viewed	The user with id 'xx' viewed the 'folder' activity with course module id 'xx'.	web
Petrohai Bence	10/05/17, 13:38	-	External tool: Homework 6	LTI	Course module viewed	The user with id 'xx' viewed the 'lti' activity with course module id 'xx'.	web
Petrohai Bence	7/05/17, 19:45	-	External tool: Homework 6	LTI	Course module viewed	The user with id 'xx' viewed the 'lti' activity with course module id 'xx'.	web
Petrohai Bence	5/05/17, 11:55	-	Folder: Lecture notes	Folder	Course module viewed	The user with id 'xx' viewed the 'folder' activity with course module id 'xx'.	web
Petrohai Bence	4/05/17, 10:24	-	External tool: Homework 5	LTI	Course module viewed	The user with id 'xx' viewed the 'lti' activity with course module id 'xx'.	web
Petrohai Bence	3/05/17, 15:41	-	External tool: Homework 5	LTI	Course module viewed	The user with id 'xx' viewed the 'lti' activity with course module id 'xx'.	web
Petrohai Bence	2/05/17, 16:40	-	External tool: Homework 5	LTI	Course module viewed	The user with id 'xx' viewed the 'lti' activity with course module id 'xx'.	web
Petrohai Bence	2/05/17, 12:16	-	External tool: Homework 5	LTI	Course module viewed	The user with id 'xx' viewed the 'lti' activity with course module id 'xx'.	web
Petrohai Bence	2/05/17, 12:13	-	Folder: Lecture notes	Folder	Course module viewed	The user with id 'xx' viewed the 'folder' activity with course module id 'xx'.	web
Petrohai Bence	2/05/17, 10:18	-	External tool: Homework 5	LTI	Course module viewed	The user with id 'xx' viewed the 'lti' activity with course module id 'xx'.	web
Petrohai Bence	30/04/17, 19:44	-	External tool: Homework 5	LTI	Course module viewed	The user with id 'xx' viewed the 'lti' activity with course module id 'xx'.	web
Petrohai Bence	23/04/17, 14:45	-	Folder: Lecture notes	Folder	Course module viewed	The user with id 'xx' viewed the 'folder' activity with course module id 'xx'.	web
Petrohai Bence	21/04/17, 15:49	-	External tool: Homework 4	LTI	Course module viewed	The user with id 'xx' viewed the 'lti' activity with course module id 'xx'.	web
Petrohai Bence	19/04/17, 19:47	-	External tool: Homework 4	LTI	Course module viewed	The user with id 'xx' viewed the 'lti' activity with course module id 'xx'.	web
Petrohai Bence	19/04/17, 18:45	-	URL: Link to R tutorials	URL	Course module viewed	The user with id 'xx' viewed the 'url' activity with course module id 'xx'.	web
Petrohai Bence	19/04/17, 18:45	-	URL: Link to R tutorials	URL	Course module viewed	The user with id 'xx' viewed the 'url' activity with course module id 'xx'.	web
Petrohai Bence	19/04/17, 18:45	-	URL: Link to R tutorials	URL	Course module viewed	The user with id 'xx' viewed the 'url' activity with course module id 'xx'.	web
Petrohai Bence	19/04/17, 17:23	-	External tool: Homework 4	LTI	Course module viewed	The user with id 'xx' viewed the 'lti' activity with course module id 'xx'.	web
Petrohai Bence	16/04/17, 11:57	-	External tool: Homework 4	LTI	Course module viewed	The user with id 'xx' viewed the 'lti' activity with course module id 'xx'.	web
Petrohai Bence	16/04/17, 11:54	-	External tool: Homework 4	LTI	Course module viewed	The user with id 'xx' viewed the 'lti' activity with course module id 'xx'.	web
Petrohai Bence	16/04/17, 11:52	-	External tool: Homework 4	LTI	Course module viewed	The user with id 'xx' viewed the 'lti' activity with course module id 'xx'.	web
Petrohai Bence	15/04/17, 16:45	-	External tool: Homework 3 (Answers)	LTI	Course module viewed	The user with id 'xx' viewed the 'lti' activity with course module id 'xx'.	web
Petrohai Bence	15/04/17, 10:48	-	Folder: Lecture notes	Folder	Course module viewed	The user with id 'xx' viewed the 'folder' activity with course module id 'xx'.	web
Petrohai Bence	15/04/17, 09:17	-	Folder: Lecture notes	Folder	Course module viewed	The user with id 'xx' viewed the 'folder' activity with course module id 'xx'.	web
Petrohai Bence	14/04/17, 20:40	-	Folder: Lecture notes	Folder	Course module viewed	The user with id 'xx' viewed the 'folder' activity with course module id 'xx'.	web
Petrohai Bence	13/04/17, 16:39	-	Folder: Lecture notes	Folder	Course module viewed	The user with id 'xx' viewed the 'folder' activity with course module id 'xx'.	web
Petrohai Bence	13/04/17, 16:25	-	External tool: Homework 3 Original Link	LTI	Course module viewed	The user with id 'xx' viewed the 'lti' activity with course module id 'xx'.	web
Petrohai Bence	13/04/17, 15:59	-	BigBlueButtonBN: Login to BBB online practical session	BigBlueButtonBN	BigBlueButtonBN meeting joined	The user with id 'xx' has joined a bigbluebutton meeting for the bigbluebuttonbn activity with id 'xx' for the course id 'xx'.	web
Petrohai Bence	13/04/17, 15:59	-	BigBlueButtonBN: Login to BBB online practical session	BigBlueButtonBN	BigBlueButtonBN meeting created	The user with id 'xx' created a bigbluebutton meeting for the bigbluebuttonbn activity with id 'xx' for the course id 'xx'.	web
Petrohai Bence	13/04/17, 15:59	-	BigBlueButtonBN: Login to BBB online practical session	BigBlueButtonBN	BigBlueButtonBN activity viewed	The user with id 'xx' viewed the bigbluebuttonbn activity with id 'xx' for the course id 'xx'.	web
Petrohai Bence	13/04/17, 15:29	-	BigBlueButtonBN: Login to BBB online practical session	BigBlueButtonBN	BigBlueButtonBN meeting joined	The user with id 'xx' has joined a bigbluebutton meeting for the bigbluebuttonbn activity with id 'xx' for the course id 'xx'.	web
Petrohai Bence	13/04/17, 15:29	-	BigBlueButtonBN: Login to BBB online practical session	BigBlueButtonBN	BigBlueButtonBN meeting created	The user with id 'xx' created a bigbluebutton meeting for the bigbluebuttonbn activity with id 'xx' for the course id 'xx'.	web
Petrohai Bence	13/04/17, 15:29	-	BigBlueButtonBN: Login to BBB online practical session	BigBlueButtonBN	BigBlueButtonBN activity viewed	The user with id 'xx' viewed the bigbluebuttonbn activity with id 'xx' for the course id 'xx'.	web
Petrohai Bence	13/04/17, 14:54	-	URL: Link to R tutorials	URL	Course module viewed	The user with id 'xx' viewed the 'url' activity with course module id 'xx'.	web
Petrohai Bence	13/04/17, 14:50	-	Folder: Lecture notes	Folder	Course module viewed	The user with id 'xx' viewed the 'folder' activity with course module id 'xx'.	web
Petrohai Bence	13/04/17, 01:48	-	External tool: Homework 3 Original Link	LTI	Course module viewed	The user with id 'xx' viewed the 'lti' activity with course module id 'xx'.	web
Petrohai Bence	12/04/17, 23:51	-	External tool: Homework 3 Original Link	LTI	Course module viewed	The user with id 'xx' viewed the 'lti' activity with course module id 'xx'.	web
Petrohai Bence	9/04/17, 17:50	-	Forum: L3 stats discussion forum	Forum	Discussion viewed	The user with id 'xx' has viewed the discussion with id 'xx' in the forum with course module id 'xx'.	web
Petrohai Bence	9/04/17, 17:49	-	Forum: L3 stats discussion forum	Forum	Discussion viewed	The user with id 'xx' has viewed the discussion with id 'xx' in the forum with course module id 'xx'.	web
Petrohai Bence	9/04/17, 17:49	-	Forum: L3 stats discussion forum	Forum	Discussion viewed	The user with id 'xx' has viewed the discussion with id 'xx' in the forum with course module id 'xx'.	web
Petrohai Bence	9/04/17, 17:49	-	Forum: L3 stats discussion forum	Forum	Course module viewed	The user with id 'xx' viewed the 'forum' activity with course module id 'xx'.	web
Petrohai Bence	9/04/17, 17:41	-	External tool: Homework 3 Original Link	LTI	Course module viewed	The user with id 'xx' viewed the 'lti' activity with course module id 'xx'.	web
Petrohai Bence	8/04/17, 11:45	-	Folder: Lecture notes	Folder	Course module viewed	The user with id 'xx' viewed the 'folder' activity with course module id 'xx'.	web
Petrohai Bence	6/04/17, 15:47	-	BigBlueButtonBN: Login to BBB online practical session	BigBlueButtonBN	BigBlueButtonBN meeting joined	The user with id 'xx' has joined a bigbluebutton meeting for the bigbluebuttonbn activity with id 'xx' for the course id 'xx'.	web
Petrohai Bence	6/04/17, 15:47	-	BigBlueButtonBN: Login to BBB online practical session	BigBlueButtonBN	BigBlueButtonBN meeting created	The user with id 'xx' created a bigbluebutton meeting for the bigbluebuttonbn activity with id 'xx' for the course id 'xx'.	web
Petrohai Bence	6/04/17, 15:46	-	BigBlueButtonBN: Login to BBB online practical session	BigBlueButtonBN	BigBlueButtonBN activity viewed	The user with id 'xx' viewed the bigbluebuttonbn activity with id 'xx' for the course id 'xx'.	web
Petrohai Bence	6/04/17, 15:12	-	Folder: Lecture notes	Folder	Course module viewed	The user with id 'xx' viewed the 'folder' activity with course module id 'xx'.	web
Petrohai Bence	5/04/17, 16:52	-	Folder: Lecture notes	Folder	Course module viewed	The user with id 'xx' viewed the 'folder' activity with course module id 'xx'.	web
Petrohai Bence	5/04/17, 13:21	-	Folder: Homework 1 &amp; 2 (Practice)	Folder	Course module viewed	The user with id 'xx' viewed the 'folder' activity with course module id 'xx'.	web
Petrohai Bence	1/04/17, 12:09	-	Folder: Lecture notes	Folder	Course module viewed	The user with id 'xx' viewed the 'folder' activity with course module id 'xx'.	web
Petrohai Bence	29/03/17, 16:44	-	URL: Link to R tutorials	URL	Course module viewed	The user with id 'xx' viewed the 'url' activity with course module id 'xx'.	web
Petrohai Bence	29/03/17, 15:30	-	BigBlueButtonBN: Login to BBB online practical session	BigBlueButtonBN	BigBlueButtonBN meeting joined	The user with id 'xx' has joined a bigbluebutton meeting for the bigbluebuttonbn activity with id 'xx' for the course id 'xx'.	web
Petrohai Bence	29/03/17, 15:30	-	BigBlueButtonBN: Login to BBB online practical session	BigBlueButtonBN	BigBlueButtonBN meeting created	The user with id 'xx' created a bigbluebutton meeting for the bigbluebuttonbn activity with id 'xx' for the course id 'xx'.	web
Petrohai Bence	29/03/17, 15:30	-	BigBlueButtonBN: Login to BBB online practical session	BigBlueButtonBN	BigBlueButtonBN activity viewed	The user with id 'xx' viewed the bigbluebuttonbn activity with id 'xx' for the course id 'xx'.	web
Petrohai Bence	29/03/17, 14:33	-	Folder: Lecture notes	Folder	Course module viewed	The user with id 'xx' viewed the 'folder' activity with course module id 'xx'.	web
Petrohai Bence	29/03/17, 14:32	-	BigBlueButtonBN: Login to BBB online practical session	BigBlueButtonBN	BigBlueButtonBN meeting joined	The user with id 'xx' has joined a bigbluebutton meeting for the bigbluebuttonbn activity with id 'xx' for the course id 'xx'.	web
Petrohai Bence	29/03/17, 14:32	-	BigBlueButtonBN: Login to BBB online practical session	BigBlueButtonBN	BigBlueButtonBN meeting created	The user with id 'xx' created a bigbluebutton meeting for the bigbluebuttonbn activity with id 'xx' for the course id 'xx'.	web
Petrohai Bence	29/03/17, 14:32	-	BigBlueButtonBN: Login to BBB online practical session	BigBlueButtonBN	BigBlueButtonBN activity viewed	The user with id 'xx' viewed the bigbluebuttonbn activity with id 'xx' for the course id 'xx'.	web
Petrohai Bence	29/03/17, 14:32	-	Folder: Homework 1 &amp; 2 (Practice)	Folder	Course module viewed	The user with id 'xx' viewed the 'folder' activity with course module id 'xx'.	web
Petrohai Bence	28/03/17, 13:37	-	Folder: Lecture notes	Folder	Course module viewed	The user with id 'xx' viewed the 'folder' activity with course module id 'xx'.	web
Petrohai Bence	28/03/17, 13:36	-	Folder: Homework 1 &amp; 2 (Practice)	Folder	Course module viewed	The user with id 'xx' viewed the 'folder' activity with course module id 'xx'.	web
Petrohai Bence	28/03/17, 12:59	-	Folder: Lecture notes	Folder	Course module viewed	The user with id 'xx' viewed the 'folder' activity with course module id 'xx'.	web
Petrohai Bence	16/06/17, 14:45	-	Folder: Lecture notes	Folder	Course module viewed	The user with id 'xx' viewed the 'folder' activity with course module id 'xx'.	web
Petrohai Bence	16/06/17, 14:43	-	External tool: Homework 3 (Answers)	LTI	Course module viewed	The user with id 'xx' viewed the 'lti' activity with course module id 'xx'.	web
Petrohai Bence	16/06/17, 14:43	-	Folder: Homework 1 &amp; 2 (Practice)	Folder	Course module viewed	The user with id 'xx' viewed the 'folder' activity with course module id 'xx'.	web
Petrohai Bence	16/06/17, 14:23	-	External tool: Homework 7	LTI	Course module viewed	The user with id 'xx' viewed the 'lti' activity with course module id 'xx'.	web
Petrohai Bence	16/06/17, 14:23	-	External tool: Homework 8	LTI	Course module viewed	The user with id 'xx' viewed the 'lti' activity with course module id 'xx'.	web
Petrohai Bence	16/06/17, 14:23	-	External tool: Homework 9	LTI	Course module viewed	The user with id 'xx' viewed the 'lti' activity with course module id 'xx'.	web
Petrohai Bence	16/06/17, 14:00	-	Folder: Lecture notes	Folder	Course module viewed	The user with id 'xx' viewed the 'folder' activity with course module id 'xx'.	web
Petrohai Bence	16/06/17, 13:23	-	External tool: Homework 3 (Answers)	LTI	Course module viewed	The user with id 'xx' viewed the 'lti' activity with course module id 'xx'.	web
Petrohai Bence	16/06/17, 13:22	-	Folder: Lecture notes	Folder	Course module viewed	The user with id 'xx' viewed the 'folder' activity with course module id 'xx'.	web
Petrohai Bence	16/06/17, 13:22	-	Folder: Homework 1 &amp; 2 (Practice)	Folder	Course module viewed	The user with id 'xx' viewed the 'folder' activity with course module id 'xx'.	web
Petrohai Bence	16/06/17, 13:22	-	External tool: Homework 3 (Answers)	LTI	Course module viewed	The user with id 'xx' viewed the 'lti' activity with course module id 'xx'.	web
Petrohai Bence	16/06/17, 13:22	-	Folder: Homework 1 &amp; 2 (Practice)	Folder	Course module viewed	The user with id 'xx' viewed the 'folder' activity with course module id 'xx'.	web
Petrohai Bence	16/06/17, 13:21	-	Folder: Lecture notes	Folder	Course module viewed	The user with id 'xx' viewed the 'folder' activity with course module id 'xx'.	web
Petrohai Bence	16/06/17, 11:57	-	External tool: Homework 4	LTI	Course module viewed	The user with id 'xx' viewed the 'lti' activity with course module id 'xx'.	web
Petrohai Bence	16/06/17, 11:56	-	Folder: Lecture notes	Folder	Course module viewed	The user with id 'xx' viewed the 'folder' activity with course module id 'xx'.	web
Petrohai Bence	16/06/17, 11:47	-	External tool: Homework 3 (Answers)	LTI	Course module viewed	The user with id 'xx' viewed the 'lti' activity with course module id 'xx'.	web
Petrohai Bence	16/06/17, 11:45	-	Folder: Lecture notes	Folder	Course module viewed	The user with id 'xx' viewed the 'folder' activity with course module id 'xx'.	web
Petrohai Bence	16/06/17, 11:32	-	Folder: Homework 1 &amp; 2 (Practice)	Folder	Course module viewed	The user with id 'xx' viewed the 'folder' activity with course module id 'xx'.	web
Petrohai Bence	16/06/17, 11:27	-	Folder: Lecture notes	Folder	Course module viewed	The user with id 'xx' viewed the 'folder' activity with course module id 'xx'.	web
Petrohai Bence	16/06/17, 11:26	-	Folder: Homework 1 &amp; 2 (Practice)	Folder	Course module viewed	The user with id 'xx' viewed the 'folder' activity with course module id 'xx'.	web
Petrohai Bence	12/06/17, 16:01	-	External tool: Homework 7	LTI	Course module viewed	The user with id 'xx' viewed the 'lti' activity with course module id 'xx'.	web
Petrohai Bence	12/06/17, 16:01	-	External tool: Homework 6	LTI	Course module viewed	The user with id 'xx' viewed the 'lti' activity with course module id 'xx'.	web
Petrohai Bence	12/06/17, 15:55	-	External tool: Homework 3 (Answers)	LTI	Course module viewed	The user with id 'xx' viewed the 'lti' activity with course module id 'xx'.	web
Petrohai Bence	12/06/17, 15:53	-	Folder: Homework 1 &amp; 2 (Practice)	Folder	Course module viewed	The user with id 'xx' viewed the 'folder' activity with course module id 'xx'.	web
Petrohai Bence	12/06/17, 15:52	-	External tool: Homework 10	LTI	Course module viewed	The user with id 'xx' viewed the 'lti' activity with course module id 'xx'.	web
Petrohai Bence	12/06/17, 15:42	-	External tool: Homework 10	LTI	Course module viewed	The user with id 'xx' viewed the 'lti' activity with course module id 'xx'.	web
Petrohai Bence	12/06/17, 15:42	-	External tool: Homework 9	LTI	Course module viewed	The user with id 'xx' viewed the 'lti' activity with course module id 'xx'.	web
Petrohai Bence	12/06/17, 15:30	-	External tool: Homework 8	LTI	Course module viewed	The user with id 'xx' viewed the 'lti' activity with course module id 'xx'.	web
Petrohai Bence	12/06/17, 15:19	-	Folder: Lecture notes	Folder	Course module viewed	The user with id 'xx' viewed the 'folder' activity with course module id 'xx'.	web
Petrohai Bence	12/06/17, 15:01	-	External tool: Homework 7	LTI	Course module viewed	The user with id 'xx' viewed the 'lti' activity with course module id 'xx'.	web
Petrohai Bence	12/06/17, 15:01	-	External tool: Homework 6	LTI	Course module viewed	The user with id 'xx' viewed the 'lti' activity with course module id 'xx'.	web
Petrohai Bence	12/06/17, 14:29	-	External tool: Homework 5	LTI	Course module viewed	The user with id 'xx' viewed the 'lti' activity with course module id 'xx'.	web
Petrohai Bence	12/06/17, 14:20	-	External tool: Homework 4	LTI	Course module viewed	The user with id 'xx' viewed the 'lti' activity with course module id 'xx'.	web
Petrohai Bence	12/06/17, 14:06	-	Folder: Lecture notes	Folder	Course module viewed	The user with id 'xx' viewed the 'folder' activity with course module id 'xx'.	web
Petrohai Bence	12/06/17, 14:04	-	External tool: Homework 3 (Answers)	LTI	Course module viewed	The user with id 'xx' viewed the 'lti' activity with course module id 'xx'.	web
Petrohai Bence	12/06/17, 13:35	-	Folder: Homework 1 &amp; 2 (Practice)	Folder	Course module viewed	The user with id 'xx' viewed the 'folder' activity with course module id 'xx'.	web
Petrohai Bence	10/06/17, 12:26	-	External tool: Homework 3 (Answers)	LTI	Course module viewed	The user with id 'xx' viewed the 'lti' activity with course module id 'xx'.	web
Petrohai Bence	10/06/17, 12:25	-	External tool: Homework 5	LTI	Course module viewed	The user with id 'xx' viewed the 'lti' activity with course module id 'xx'.	web
Petrohai Bence	10/06/17, 12:24	-	External tool: Homework 4	LTI	Course module viewed	The user with id 'xx' viewed the 'lti' activity with course module id 'xx'.	web
Petrohai Bence	8/06/17, 19:22	-	Folder: Lecture notes	Folder	Course module viewed	The user with id 'xx' viewed the 'folder' activity with course module id 'xx'.	web
Petrohai Bence	8/06/17, 18:58	-	Folder: Lecture notes	Folder	Course module viewed	The user with id 'xx' viewed the 'folder' activity with course module id 'xx'.	web
Petrohai Bence	8/06/17, 18:52	-	Folder: Lecture notes	Folder	Course module viewed	The user with id 'xx' viewed the 'folder' activity with course module id 'xx'.	web
Petrohai Bence	8/06/17, 18:51	-	External tool: Homework 10	LTI	Course module viewed	The user with id 'xx' viewed the 'lti' activity with course module id 'xx'.	web
Petrohai Bence	8/06/17, 14:54	-	Folder: Lecture notes	Folder	Course module viewed	The user with id 'xx' viewed the 'folder' activity with course module id 'xx'.	web
Petrohai Bence	8/06/17, 14:53	-	File: Level 3 Statistics Lecture 7	File	Course module viewed	The user with id 'xx' viewed the 'resource' activity with course module id 'xx'.	web
Petrohai Bence	8/06/17, 14:50	-	Folder: Lecture notes	Folder	Course module viewed	The user with id 'xx' viewed the 'folder' activity with course module id 'xx'.	web
Petrohai Bence	8/06/17, 14:15	-	File: Level 3 Statistics Lecture 5	File	Course module viewed	The user with id 'xx' viewed the 'resource' activity with course module id 'xx'.	web
Petrohai Bence	8/06/17, 13:51	-	Folder: Lecture notes	Folder	Course module viewed	The user with id 'xx' viewed the 'folder' activity with course module id 'xx'.	web
Petrohai Bence	8/06/17, 12:28	-	File: Level 3 Statistics Lecture 4	File	Course module viewed	The user with id 'xx' viewed the 'resource' activity with course module id 'xx'.	web
Petrohai Bence	8/06/17, 11:54	-	Folder: Lecture notes	Folder	Course module viewed	The user with id 'xx' viewed the 'folder' activity with course module id 'xx'.	web
Petrohai Bence	8/06/17, 10:53	-	BigBlueButtonBN: Login to BBB online practical session	BigBlueButtonBN	BigBlueButtonBN meeting joined	The user with id 'xx' has joined a bigbluebutton meeting for the bigbluebuttonbn activity with id 'xx' for the course id 'xx'.	web
Petrohai Bence	8/06/17, 10:53	-	BigBlueButtonBN: Login to BBB online practical session	BigBlueButtonBN	BigBlueButtonBN meeting created	The user with id 'xx' created a bigbluebutton meeting for the bigbluebuttonbn activity with id 'xx' for the course id 'xx'.	web
Petrohai Bence	8/06/17, 10:53	-	BigBlueButtonBN: Login to BBB online practical session	BigBlueButtonBN	BigBlueButtonBN activity viewed	The user with id 'xx' viewed the bigbluebuttonbn activity with id 'xx' for the course id 'xx'.	web
Petrohai Bence	8/06/17, 10:53	-	BigBlueButtonBN: Login to BBB online practical session	BigBlueButtonBN	BigBlueButtonBN meeting joined	The user with id 'xx' has joined a bigbluebutton meeting for the bigbluebuttonbn activity with id 'xx' for the course id 'xx'.	web
Petrohai Bence	8/06/17, 10:53	-	BigBlueButtonBN: Login to BBB online practical session	BigBlueButtonBN	BigBlueButtonBN meeting created	The user with id 'xx' created a bigbluebutton meeting for the bigbluebuttonbn activity with id 'xx' for the course id 'xx'.	web
Petrohai Bence	8/06/17, 10:53	-	BigBlueButtonBN: Login to BBB online practical session	BigBlueButtonBN	BigBlueButtonBN activity viewed	The user with id 'xx' viewed the bigbluebuttonbn activity with id 'xx' for the course id 'xx'.	web
Petrohai Bence	8/06/17, 09:29	-	Folder: Lecture notes	Folder	Course module viewed	The user with id 'xx' viewed the 'folder' activity with course module id 'xx'.	web
Petrohai Bence	8/06/17, 09:28	-	File: Level 3 Statistics Lecture 9	File	Course module viewed	The user with id 'xx' viewed the 'resource' activity with course module id 'xx'.	web
Petrohai Bence	8/06/17, 09:27	-	Folder: Lecture notes	Folder	Course module viewed	The user with id 'xx' viewed the 'folder' activity with course module id 'xx'.	web
Petrohai Bence	8/06/17, 09:27	-	External tool: Homework 10	LTI	Course module viewed	The user with id 'xx' viewed the 'lti' activity with course module id 'xx'.	web
Petrohai Bence	7/06/17, 11:31	-	External tool: Homework 4	LTI	Course module viewed	The user with id 'xx' viewed the 'lti' activity with course module id 'xx'.	web
Petrohai Bence	7/06/17, 11:19	-	External tool: Homework 9	LTI	Course module viewed	The user with id 'xx' viewed the 'lti' activity with course module id 'xx'.	web
Petrohai Bence	6/06/17, 21:10	-	External tool: Homework 4	LTI	Course module viewed	The user with id 'xx' viewed the 'lti' activity with course module id 'xx'.	web
Petrohai Bence	6/06/17, 21:09	-	External tool: Homework 10	LTI	Course module viewed	The user with id 'xx' viewed the 'lti' activity with course module id 'xx'.	web
Petrohai Bence	2/06/17, 23:32	-	Folder: Lecture notes	Folder	Course module viewed	The user with id 'xx' viewed the 'folder' activity with course module id 'xx'.	web
Petrohai Bence	2/06/17, 23:31	-	External tool: Homework 9	LTI	Course module viewed	The user with id 'xx' viewed the 'lti' activity with course module id 'xx'.	web
Petrohai Bence	2/06/17, 23:20	-	URL: Link to R tutorials	URL	Course module viewed	The user with id 'xx' viewed the 'url' activity with course module id 'xx'.	web
Petrohai Bence	2/06/17, 23:14	-	External tool: Homework 9	LTI	Course module viewed	The user with id 'xx' viewed the 'lti' activity with course module id 'xx'.	web
Petrohai Bence	30/05/17, 10:54	-	External tool: Homework 9	LTI	Course module viewed	The user with id 'xx' viewed the 'lti' activity with course module id 'xx'.	web
Petrohai Bence	29/05/17, 18:21	-	External tool: Homework 9	LTI	Course module viewed	The user with id 'xx' viewed the 'lti' activity with course module id 'xx'.	web
Petrohai Bence	29/05/17, 17:18	-	External tool: Homework 9	LTI	Course module viewed	The user with id 'xx' viewed the 'lti' activity with course module id 'xx'.	web
Petrohai Bence	29/05/17, 17:04	-	External tool: Homework 9	LTI	Course module viewed	The user with id 'xx' viewed the 'lti' activity with course module id 'xx'.	web
Petrohai Bence	27/05/17, 17:14	-	External tool: Homework 9	LTI	Course module viewed	The user with id 'xx' viewed the 'lti' activity with course module id 'xx'.	web
Petrohai Bence	27/05/17, 13:20	-	External tool: Homework 9	LTI	Course module viewed	The user with id 'xx' viewed the 'lti' activity with course module id 'xx'.	web
Petrohai Bence	26/05/17, 10:24	-	BigBlueButtonBN: Login to BBB online practical session	BigBlueButtonBN	BigBlueButtonBN meeting joined	The user with id 'xx' has joined a bigbluebutton meeting for the bigbluebuttonbn activity with id 'xx' for the course id 'xx'.	web
Petrohai Bence	26/05/17, 10:24	-	BigBlueButtonBN: Login to BBB online practical session	BigBlueButtonBN	BigBlueButtonBN meeting created	The user with id 'xx' created a bigbluebutton meeting for the bigbluebuttonbn activity with id 'xx' for the course id 'xx'.	web
Petrohai Bence	26/05/17, 10:24	-	BigBlueButtonBN: Login to BBB online practical session	BigBlueButtonBN	BigBlueButtonBN activity viewed	The user with id 'xx' viewed the bigbluebuttonbn activity with id 'xx' for the course id 'xx'.	web
Petrohai Bence	26/05/17, 09:39	-	External tool: Homework 3 (Answers)	LTI	Course module viewed	The user with id 'xx' viewed the 'lti' activity with course module id 'xx'.	web
Petrohai Bence	26/05/17, 09:39	-	External tool: Homework 4	LTI	Course module viewed	The user with id 'xx' viewed the 'lti' activity with course module id 'xx'.	web
Petrohai Bence	26/05/17, 09:39	-	Folder: Homework 1 &amp; 2 (Practice)	Folder	Course module viewed	The user with id 'xx' viewed the 'folder' activity with course module id 'xx'.	web
Petrohai Bence	26/05/17, 09:38	-	External tool: Homework 8	LTI	Course module viewed	The user with id 'xx' viewed the 'lti' activity with course module id 'xx'.	web
Petrohai Bence	24/05/17, 13:56	-	Folder: Lecture notes	Folder	Course module viewed	The user with id 'xx' viewed the 'folder' activity with course module id 'xx'.	web
Petrohai Bence	24/05/17, 13:56	-	External tool: Homework 8	LTI	Course module viewed	The user with id 'xx' viewed the 'lti' activity with course module id 'xx'.	web
Petrohai Bence	23/05/17, 14:34	-	Folder: Lecture notes	Folder	Course module viewed	The user with id 'xx' viewed the 'folder' activity with course module id 'xx'.	web
Petrohai Bence	23/05/17, 12:42	-	Folder: Lecture notes	Folder	Course module viewed	The user with id 'xx' viewed the 'folder' activity with course module id 'xx'.	web
Petrohai Bence	23/05/17, 12:39	-	External tool: Homework 8	LTI	Course module viewed	The user with id 'xx' viewed the 'lti' activity with course module id 'xx'.	web
Petrohai Bence	23/05/17, 12:36	-	External tool: Homework 8	LTI	Course module viewed	The user with id 'xx' viewed the 'lti' activity with course module id 'xx'.	web
Petrohai Bence	17/05/17, 17:49	-	External tool: Homework 4	LTI	Course module viewed	The user with id 'xx' viewed the 'lti' activity with course module id 'xx'.	web
Petrohai Bence	16/05/17, 16:32	-	Folder: Lecture notes	Folder	Course module viewed	The user with id 'xx' viewed the 'folder' activity with course module id 'xx'.	web
Petrohai Bence	16/05/17, 16:29	-	External tool: Homework 7	LTI	Course module viewed	The user with id 'xx' viewed the 'lti' activity with course module id 'xx'.	web
Petrohai Bence	16/05/17, 13:35	-	External tool: Homework 7	LTI	Course module viewed	The user with id 'xx' viewed the 'lti' activity with course module id 'xx'.	web
Petrohai Bence	8/05/17, 14:13	-	Folder: Lecture notes	Folder	Course module viewed	The user with id 'xx' viewed the 'folder' activity with course module id 'xx'.	web
Petrohai Bence	8/05/17, 13:56	-	URL: Link to R tutorials	URL	Course module viewed	The user with id 'xx' viewed the 'url' activity with course module id 'xx'.	web
Petrohai Bence	8/05/17, 13:55	-	Folder: Lecture notes	Folder	Course module viewed	The user with id 'xx' viewed the 'folder' activity with course module id 'xx'.	web
Petrohai Bence	8/05/17, 13:55	-	Folder: Lecture notes	Folder	Course module viewed	The user with id 'xx' viewed the 'folder' activity with course module id 'xx'.	web
Petrohai Bence	8/05/17, 13:45	-	External tool: Homework 6	LTI	Course module viewed	The user with id 'xx' viewed the 'lti' activity with course module id 'xx'.	web
Petrohai Bence	7/05/17, 23:39	-	External tool: Homework 6	LTI	Course module viewed	The user with id 'xx' viewed the 'lti' activity with course module id 'xx'.	web
Petrohai Bence	5/05/17, 11:01	-	BigBlueButtonBN: Login to BBB online practical session	BigBlueButtonBN	BigBlueButtonBN meeting left	The user with id 'xx' has left a bigbluebutton meeting for the bigbluebuttonbn activity with id 'xx' for the course id 'xx'.	web
Petrohai Bence	5/05/17, 10:39	-	BigBlueButtonBN: Login to BBB online practical session	BigBlueButtonBN	BigBlueButtonBN meeting joined	The user with id 'xx' has joined a bigbluebutton meeting for the bigbluebuttonbn activity with id 'xx' for the course id 'xx'.	web
Petrohai Bence	5/05/17, 10:39	-	BigBlueButtonBN: Login to BBB online practical session	BigBlueButtonBN	BigBlueButtonBN meeting created	The user with id 'xx' created a bigbluebutton meeting for the bigbluebuttonbn activity with id 'xx' for the course id 'xx'.	web
Petrohai Bence	5/05/17, 10:39	-	BigBlueButtonBN: Login to BBB online practical session	BigBlueButtonBN	BigBlueButtonBN activity viewed	The user with id 'xx' viewed the bigbluebuttonbn activity with id 'xx' for the course id 'xx'.	web
Petrohai Bence	4/05/17, 15:32	-	URL: Link to R tutorials	URL	Course module viewed	The user with id 'xx' viewed the 'url' activity with course module id 'xx'.	web
Petrohai Bence	4/05/17, 15:27	-	External tool: Homework 5	LTI	Course module viewed	The user with id 'xx' viewed the 'lti' activity with course module id 'xx'.	web
Petrohai Bence	4/05/17, 15:03	-	URL: Link to R tutorials	URL	Course module viewed	The user with id 'xx' viewed the 'url' activity with course module id 'xx'.	web
Petrohai Bence	4/05/17, 15:03	-	External tool: Homework 4	LTI	Course module viewed	The user with id 'xx' viewed the 'lti' activity with course module id 'xx'.	web
Petrohai Bence	4/05/17, 15:02	-	URL: Link to R tutorials	URL	Course module viewed	The user with id 'xx' viewed the 'url' activity with course module id 'xx'.	web
Petrohai Bence	4/05/17, 14:17	-	External tool: Homework 5	LTI	Course module viewed	The user with id 'xx' viewed the 'lti' activity with course module id 'xx'.	web
Petrohai Bence	4/05/17, 12:14	-	Folder: Lecture notes	Folder	Course module viewed	The user with id 'xx' viewed the 'folder' activity with course module id 'xx'.	web
Petrohai Bence	4/05/17, 12:14	-	External tool: Homework 5	LTI	Course module viewed	The user with id 'xx' viewed the 'lti' activity with course module id 'xx'.	web
Petrohai Bence	4/05/17, 11:40	-	Folder: Lecture notes	Folder	Course module viewed	The user with id 'xx' viewed the 'folder' activity with course module id 'xx'.	web
Petrohai Bence	4/05/17, 11:39	-	External tool: Homework 3 (Answers)	LTI	Course module viewed	The user with id 'xx' viewed the 'lti' activity with course module id 'xx'.	web
Petrohai Bence	4/05/17, 11:38	-	Folder: Lecture notes	Folder	Course module viewed	The user with id 'xx' viewed the 'folder' activity with course module id 'xx'.	web
Petrohai Bence	4/05/17, 11:36	-	External tool: Homework 5	LTI	Course module viewed	The user with id 'xx' viewed the 'lti' activity with course module id 'xx'.	web
Petrohai Bence	4/05/17, 11:36	-	External tool: Homework 5	LTI	Course module viewed	The user with id 'xx' viewed the 'lti' activity with course module id 'xx'.	web
Petrohai Bence	21/04/17, 15:29	-	External tool: Homework 4	LTI	Course module viewed	The user with id 'xx' viewed the 'lti' activity with course module id 'xx'.	web
Petrohai Bence	21/04/17, 15:25	-	External tool: Homework 3 (Answers)	LTI	Course module viewed	The user with id 'xx' viewed the 'lti' activity with course module id 'xx'.	web
Petrohai Bence	21/04/17, 14:41	-	File: Level 3 Statistics Lecture 4	File	Course module viewed	The user with id 'xx' viewed the 'resource' activity with course module id 'xx'.	web
Petrohai Bence	21/04/17, 14:35	-	File: Level 3 Statistics Lecture 4	File	Course module viewed	The user with id 'xx' viewed the 'resource' activity with course module id 'xx'.	web
Petrohai Bence	21/04/17, 14:34	-	Folder: Lecture notes	Folder	Course module viewed	The user with id 'xx' viewed the 'folder' activity with course module id 'xx'.	web
Petrohai Bence	21/04/17, 14:15	-	External tool: Homework 4	LTI	Course module viewed	The user with id 'xx' viewed the 'lti' activity with course module id 'xx'.	web
Petrohai Bence	20/04/17, 19:25	-	Folder: Lecture notes	Folder	Course module viewed	The user with id 'xx' viewed the 'folder' activity with course module id 'xx'.	web
Petrohai Bence	20/04/17, 16:30	-	Folder: Lecture notes	Folder	Course module viewed	The user with id 'xx' viewed the 'folder' activity with course module id 'xx'.	web
Petrohai Bence	20/04/17, 16:14	-	External tool: Homework 4	LTI	Course module viewed	The user with id 'xx' viewed the 'lti' activity with course module id 'xx'.	web
Petrohai Bence	19/04/17, 15:22	-	External tool: Homework 4	LTI	Course module viewed	The user with id 'xx' viewed the 'lti' activity with course module id 'xx'.	web
Petrohai Bence	19/04/17, 14:59	-	Folder: Lecture notes	Folder	Course module viewed	The user with id 'xx' viewed the 'folder' activity with course module id 'xx'.	web
Petrohai Bence	19/04/17, 14:58	-	External tool: Homework 3 (Answers)	LTI	Course module viewed	The user with id 'xx' viewed the 'lti' activity with course module id 'xx'.	web
Petrohai Bence	19/04/17, 14:57	-	External tool: Homework 4	LTI	Course module viewed	The user with id 'xx' viewed the 'lti' activity with course module id 'xx'.	web
Petrohai Bence	15/04/17, 13:48	-	External tool: Homework 3 (Answers)	LTI	Course module viewed	The user with id 'xx' viewed the 'lti' activity with course module id 'xx'.	web
Petrohai Bence	12/04/17, 16:55	-	Folder: Lecture notes	Folder	Course module viewed	The user with id 'xx' viewed the 'folder' activity with course module id 'xx'.	web
Petrohai Bence	12/04/17, 15:53	-	External tool: Homework 3 Original Link	LTI	Course module viewed	The user with id 'xx' viewed the 'lti' activity with course module id 'xx'.	web
Petrohai Bence	12/04/17, 14:33	-	External tool: Homework 3 Original Link	LTI	Course module viewed	The user with id 'xx' viewed the 'lti' activity with course module id 'xx'.	web
Petrohai Bence	12/04/17, 14:09	-	External tool: Homework 3 Original Link	LTI	Course module viewed	The user with id 'xx' viewed the 'lti' activity with course module id 'xx'.	web
Petrohai Bence	12/04/17, 12:21	-	Folder: Lecture notes	Folder	Course module viewed	The user with id 'xx' viewed the 'folder' activity with course module id 'xx'.	web
Petrohai Bence	9/04/17, 13:16	-	Folder: Lecture notes	Folder	Course module viewed	The user with id 'xx' viewed the 'folder' activity with course module id 'xx'.	web
Petrohai Bence	9/04/17, 13:06	-	Folder: Lecture notes	Folder	Course module viewed	The user with id 'xx' viewed the 'folder' activity with course module id 'xx'.	web
Petrohai Bence	9/04/17, 13:06	-	External tool: Homework 3 Original Link	LTI	Course module viewed	The user with id 'xx' viewed the 'lti' activity with course module id 'xx'.	web
Petrohai Bence	9/04/17, 13:06	-	External tool: Homework 3 Original Link	LTI	Course module viewed	The user with id 'xx' viewed the 'lti' activity with course module id 'xx'.	web
Petrohai Bence	9/04/17, 13:06	-	External tool: Homework 3 Original Link	LTI	Course module viewed	The user with id 'xx' viewed the 'lti' activity with course module id 'xx'.	web
Petrohai Bence	8/04/17, 15:38	-	Folder: Lecture notes	Folder	Course module viewed	The user with id 'xx' viewed the 'folder' activity with course module id 'xx'.	web
Petrohai Bence	6/04/17, 16:28	-	Folder: Homework 1 &amp; 2 (Practice)	Folder	Course module viewed	The user with id 'xx' viewed the 'folder' activity with course module id 'xx'.	web
Petrohai Bence	6/04/17, 16:04	-	BigBlueButtonBN: Login to BBB online practical session	BigBlueButtonBN	BigBlueButtonBN meeting joined	The user with id 'xx' has joined a bigbluebutton meeting for the bigbluebuttonbn activity with id 'xx' for the course id 'xx'.	web
Petrohai Bence	6/04/17, 16:04	-	BigBlueButtonBN: Login to BBB online practical session	BigBlueButtonBN	BigBlueButtonBN meeting created	The user with id 'xx' created a bigbluebutton meeting for the bigbluebuttonbn activity with id 'xx' for the course id 'xx'.	web
Petrohai Bence	6/04/17, 16:04	-	BigBlueButtonBN: Login to BBB online practical session	BigBlueButtonBN	BigBlueButtonBN activity viewed	The user with id 'xx' viewed the bigbluebuttonbn activity with id 'xx' for the course id 'xx'.	web
Petrohai Bence	5/04/17, 14:09	-	Folder: Lecture notes	Folder	Course module viewed	The user with id 'xx' viewed the 'folder' activity with course module id 'xx'.	web
Petrohai Bence	5/04/17, 13:42	-	Folder: Homework 1 &amp; 2 (Practice)	Folder	Course module viewed	The user with id 'xx' viewed the 'folder' activity with course module id 'xx'.	web
Petrohai Bence	29/03/17, 16:00	-	BigBlueButtonBN: Login to BBB online practical session	BigBlueButtonBN	BigBlueButtonBN meeting joined	The user with id 'xx' has joined a bigbluebutton meeting for the bigbluebuttonbn activity with id 'xx' for the course id 'xx'.	web
Petrohai Bence	29/03/17, 16:00	-	BigBlueButtonBN: Login to BBB online practical session	BigBlueButtonBN	BigBlueButtonBN meeting created	The user with id 'xx' created a bigbluebutton meeting for the bigbluebuttonbn activity with id 'xx' for the course id 'xx'.	web
Petrohai Bence	29/03/17, 16:00	-	BigBlueButtonBN: Login to BBB online practical session	BigBlueButtonBN	BigBlueButtonBN activity viewed	The user with id 'xx' viewed the bigbluebuttonbn activity with id 'xx' for the course id 'xx'.	web
Petrohai Bence	25/03/17, 17:48	-	URL: Link to R tutorials	URL	Course module viewed	The user with id 'xx' viewed the 'url' activity with course module id 'xx'.	web
Petrohai Bence	25/03/17, 17:20	-	URL: Link to R tutorials	URL	Course module viewed	The user with id 'xx' viewed the 'url' activity with course module id 'xx'.	web
Petrohai Bence	25/03/17, 17:17	-	Folder: Homework 1 &amp; 2 (Practice)	Folder	Course module viewed	The user with id 'xx' viewed the 'folder' activity with course module id 'xx'.	web
Petrohai Bence	25/03/17, 15:30	-	URL: Link to R tutorials	URL	Course module viewed	The user with id 'xx' viewed the 'url' activity with course module id 'xx'.	web
Petrohai Bence	25/03/17, 15:20	-	URL: Link to R tutorials	URL	Course module viewed	The user with id 'xx' viewed the 'url' activity with course module id 'xx'.	web
Petrohai Bence	25/03/17, 15:20	-	Folder: Homework 1 &amp; 2 (Practice)	Folder	Course module viewed	The user with id 'xx' viewed the 'folder' activity with course module id 'xx'.	web
Petrohai Bence	25/03/17, 14:51	-	Folder: Lecture notes	Folder	Course module viewed	The user with id 'xx' viewed the 'folder' activity with course module id 'xx'.	web
Petrohai Bence	25/03/17, 14:51	-	Folder: Homework 1 &amp; 2 (Practice)	Folder	Course module viewed	The user with id 'xx' viewed the 'folder' activity with course module id 'xx'.	web
Petrohai Bence	19/03/17, 11:20	-	Folder: Homework 1 &amp; 2 (Practice)	Folder	Course module viewed	The user with id 'xx' viewed the 'folder' activity with course module id 'xx'.	web
Petrohai Bence	19/03/17, 11:19	-	Folder: Lecture notes	Folder	Course module viewed	The user with id 'xx' viewed the 'folder' activity with course module id 'xx'.	web
Petrohai Bence	3/03/17, 09:50	-	Folder: Lecture notes	Folder	Course module viewed	The user with id 'xx' viewed the 'folder' activity with course module id 'xx'.	web
Petrohai Bence	3/03/17, 09:49	-	Folder: Lecture notes	Folder	Course module viewed	The user with id 'xx' viewed the 'folder' activity with course module id 'xx'.	web
Petrohai Bence	3/03/17, 09:49	-	Folder: Homework 1 &amp; 2 (Practice)	Folder	Course module viewed	The user with id 'xx' viewed the 'folder' activity with course module id 'xx'.	web
Petrohai Bence	3/03/17, 09:46	-	Folder: Homework 1 &amp; 2 (Practice)	Folder	Course module viewed	The user with id 'xx' viewed the 'folder' activity with course module id 'xx'.	web
Petrohai Bence	3/03/17, 09:46	-	Folder: Lecture notes	Folder	Course module viewed	The user with id 'xx' viewed the 'folder' activity with course module id 'xx'.	web
Petrohai Bence	26/03/17, 13:50	-	Folder: Lecture notes	Folder	Course module viewed	The user with id 'xx' viewed the 'folder' activity with course module id 'xx'.	web
Ruttkay Peter	19/03/17, 12:17	-	Folder: Homework 1 &amp; 2 (Practice)	Folder	Course module viewed	The user with id 'xx' viewed the 'folder' activity with course module id 'xx'.	web
Ruttkay Peter	19/03/17, 12:16	-	Folder: Lecture notes	Folder	Course module viewed	The user with id 'xx' viewed the 'folder' activity with course module id 'xx'.	web
Ruttkay Peter	19/03/17, 10:26	-	Folder: Lecture notes	Folder	Course module viewed	The user with id 'xx' viewed the 'folder' activity with course module id 'xx'.	web
Ruttkay Peter	24/03/17, 11:26	-	Folder: Lecture notes	Folder	Course module viewed	The user with id 'xx' viewed the 'folder' activity with course module id 'xx'.	web
Ruttkay Peter	16/06/17, 11:13	-	External tool: Homework 10	LTI	Course module viewed	The user with id 'xx' viewed the 'lti' activity with course module id 'xx'.	web
Ruttkay Peter	9/06/17, 22:16	-	External tool: Homework 10	LTI	Course module viewed	The user with id 'xx' viewed the 'lti' activity with course module id 'xx'.	web
Ruttkay Peter	9/06/17, 22:09	-	External tool: Homework 10	LTI	Course module viewed	The user with id 'xx' viewed the 'lti' activity with course module id 'xx'.	web
Ruttkay Peter	8/06/17, 16:50	-	Folder: Lecture notes	Folder	Course module viewed	The user with id 'xx' viewed the 'folder' activity with course module id 'xx'.	web
Ruttkay Peter	7/06/17, 12:26	-	External tool: Homework 10	LTI	Course module viewed	The user with id 'xx' viewed the 'lti' activity with course module id 'xx'.	web
Ruttkay Peter	2/06/17, 23:03	-	External tool: Homework 9	LTI	Course module viewed	The user with id 'xx' viewed the 'lti' activity with course module id 'xx'.	web
Ruttkay Peter	2/06/17, 11:42	-	External tool: Homework 9	LTI	Course module viewed	The user with id 'xx' viewed the 'lti' activity with course module id 'xx'.	web
Ruttkay Peter	1/06/17, 15:23	-	External tool: Homework 9	LTI	Course module viewed	The user with id 'xx' viewed the 'lti' activity with course module id 'xx'.	web
Ruttkay Peter	30/05/17, 20:02	-	External tool: Homework 9	LTI	Course module viewed	The user with id 'xx' viewed the 'lti' activity with course module id 'xx'.	web
Ruttkay Peter	25/05/17, 20:19	-	External tool: Homework 8	LTI	Course module viewed	The user with id 'xx' viewed the 'lti' activity with course module id 'xx'.	web
Ruttkay Peter	23/05/17, 16:02	-	External tool: Homework 8	LTI	Course module viewed	The user with id 'xx' viewed the 'lti' activity with course module id 'xx'.	web
Ruttkay Peter	21/05/17, 18:56	-	External tool: Homework 8	LTI	Course module viewed	The user with id 'xx' viewed the 'lti' activity with course module id 'xx'.	web
Ruttkay Peter	21/05/17, 17:14	-	Folder: Lecture notes	Folder	Course module viewed	The user with id 'xx' viewed the 'folder' activity with course module id 'xx'.	web
Ruttkay Peter	19/05/17, 11:51	-	Folder: Lecture notes	Folder	Course module viewed	The user with id 'xx' viewed the 'folder' activity with course module id 'xx'.	web
Ruttkay Peter	18/05/17, 13:53	-	External tool: Homework 7	LTI	Course module viewed	The user with id 'xx' viewed the 'lti' activity with course module id 'xx'.	web
Ruttkay Peter	18/05/17, 13:41	-	External tool: Homework 7	LTI	Course module viewed	The user with id 'xx' viewed the 'lti' activity with course module id 'xx'.	web
Ruttkay Peter	17/05/17, 22:41	-	External tool: Homework 7	LTI	Course module viewed	The user with id 'xx' viewed the 'lti' activity with course module id 'xx'.	web
Ruttkay Peter	16/05/17, 22:20	-	Folder: Lecture notes	Folder	Course module viewed	The user with id 'xx' viewed the 'folder' activity with course module id 'xx'.	web
Ruttkay Peter	11/05/17, 15:45	-	Folder: Lecture notes	Folder	Course module viewed	The user with id 'xx' viewed the 'folder' activity with course module id 'xx'.	web
Ruttkay Peter	10/05/17, 20:00	-	External tool: Homework 6	LTI	Course module viewed	The user with id 'xx' viewed the 'lti' activity with course module id 'xx'.	web
Ruttkay Peter	5/05/17, 11:44	-	Folder: Lecture notes	Folder	Course module viewed	The user with id 'xx' viewed the 'folder' activity with course module id 'xx'.	web
Ruttkay Peter	3/05/17, 22:40	-	External tool: Homework 5	LTI	Course module viewed	The user with id 'xx' viewed the 'lti' activity with course module id 'xx'.	web
Ruttkay Peter	3/05/17, 22:19	-	External tool: Homework 5	LTI	Course module viewed	The user with id 'xx' viewed the 'lti' activity with course module id 'xx'.	web
Ruttkay Peter	3/05/17, 16:23	-	URL: Link to R tutorials	URL	Course module viewed	The user with id 'xx' viewed the 'url' activity with course module id 'xx'.	web
Ruttkay Peter	3/05/17, 15:26	-	External tool: Homework 5	LTI	Course module viewed	The user with id 'xx' viewed the 'lti' activity with course module id 'xx'.	web
Ruttkay Peter	31/04/17, 16:21	-	External tool: Homework 5	LTI	Course module viewed	The user with id 'xx' viewed the 'lti' activity with course module id 'xx'.	web
Ruttkay Peter	31/04/17, 16:15	-	External tool: Homework 5	LTI	Course module viewed	The user with id 'xx' viewed the 'lti' activity with course module id 'xx'.	web
Ruttkay Peter	24/04/17, 21:23	-	Folder: Lecture notes	Folder	Course module viewed	The user with id 'xx' viewed the 'folder' activity with course module id 'xx'.	web
Ruttkay Peter	21/04/17, 21:11	-	Folder: Lecture notes	Folder	Course module viewed	The user with id 'xx' viewed the 'folder' activity with course module id 'xx'.	web
Ruttkay Peter	21/04/17, 20:37	-	Folder: Lecture notes	Folder	Course module viewed	The user with id 'xx' viewed the 'folder' activity with course module id 'xx'.	web
Ruttkay Peter	21/04/17, 15:12	-	External tool: Homework 4	LTI	Course module viewed	The user with id 'xx' viewed the 'lti' activity with course module id 'xx'.	web
Ruttkay Peter	21/04/17, 14:34	-	External tool: Homework 3 (Answers)	LTI	Course module viewed	The user with id 'xx' viewed the 'lti' activity with course module id 'xx'.	web
Ruttkay Peter	21/04/17, 13:41	-	Folder: Lecture notes	Folder	Course module viewed	The user with id 'xx' viewed the 'folder' activity with course module id 'xx'.	web
Ruttkay Peter	20/04/17, 15:41	-	External tool: Homework 4	LTI	Course module viewed	The user with id 'xx' viewed the 'lti' activity with course module id 'xx'.	web
Ruttkay Peter	20/04/17, 14:11	-	External tool: Homework 4	LTI	Course module viewed	The user with id 'xx' viewed the 'lti' activity with course module id 'xx'.	web
Ruttkay Peter	20/04/17, 14:11	-	Folder: Lecture notes	Folder	Course module viewed	The user with id 'xx' viewed the 'folder' activity with course module id 'xx'.	web
Ruttkay Peter	15/04/17, 22:02	-	External tool: Homework 3 (Answers)	LTI	Course module viewed	The user with id 'xx' viewed the 'lti' activity with course module id 'xx'.	web
Ruttkay Peter	13/04/17, 10:18	-	External tool: Homework 3 Original Link	LTI	Course module viewed	The user with id 'xx' viewed the 'lti' activity with course module id 'xx'.	web
Ruttkay Peter	12/04/17, 13:19	-	External tool: Homework 3 Original Link	LTI	Course module viewed	The user with id 'xx' viewed the 'lti' activity with course module id 'xx'.	web
Ruttkay Peter	8/04/17, 15:14	-	Folder: Lecture notes	Folder	Course module viewed	The user with id 'xx' viewed the 'folder' activity with course module id 'xx'.	web
Ruttkay Peter	8/04/17, 11:47	-	Folder: Lecture notes	Folder	Course module viewed	The user with id 'xx' viewed the 'folder' activity with course module id 'xx'.	web
Ruttkay Peter	7/04/17, 23:10	-	Folder: Lecture notes	Folder	Course module viewed	The user with id 'xx' viewed the 'folder' activity with course module id 'xx'.	web
Ruttkay Peter	6/04/17, 23:12	-	File: Level 3 Statistics Lecture 2	File	Course module viewed	The user with id 'xx' viewed the 'resource' activity with course module id 'xx'.	web
Ruttkay Peter	6/04/17, 16:15	-	BigBlueButtonBN: Login to BBB online practical session	BigBlueButtonBN	BigBlueButtonBN meeting joined	The user with id 'xx' has joined a bigbluebutton meeting for the bigbluebuttonbn activity with id 'xx' for the course id 'xx'.	web
Ruttkay Peter	6/04/17, 16:15	-	BigBlueButtonBN: Login to BBB online practical session	BigBlueButtonBN	BigBlueButtonBN meeting created	The user with id 'xx' created a bigbluebutton meeting for the bigbluebuttonbn activity with id 'xx' for the course id 'xx'.	web
Ruttkay Peter	6/04/17, 16:15	-	BigBlueButtonBN: Login to BBB online practical session	BigBlueButtonBN	BigBlueButtonBN activity viewed	The user with id 'xx' viewed the bigbluebuttonbn activity with id 'xx' for the course id 'xx'.	web
Ruttkay Peter	6/04/17, 13:57	-	Folder: Lecture notes	Folder	Course module viewed	The user with id 'xx' viewed the 'folder' activity with course module id 'xx'.	web
Ruttkay Peter	6/04/17, 13:49	-	Folder: Lecture notes	Folder	Course module viewed	The user with id 'xx' viewed the 'folder' activity with course module id 'xx'.	web
Ruttkay Peter	5/04/17, 22:26	-	Folder: Homework 1 &amp; 2 (Practice)	Folder	Course module viewed	The user with id 'xx' viewed the 'folder' activity with course module id 'xx'.	web
Ruttkay Peter	5/04/17, 15:04	-	Folder: Homework 1 &amp; 2 (Practice)	Folder	Course module viewed	The user with id 'xx' viewed the 'folder' activity with course module id 'xx'.	web
Ruttkay Peter	5/04/17, 12:12	-	Folder: Lecture notes	Folder	Course module viewed	The user with id 'xx' viewed the 'folder' activity with course module id 'xx'.	web
Ruttkay Peter	5/04/17, 11:25	-	Folder: Homework 1 &amp; 2 (Practice)	Folder	Course module viewed	The user with id 'xx' viewed the 'folder' activity with course module id 'xx'.	web
Ruttkay Peter	2/04/17, 13:46	-	BigBlueButtonBN: Login to BBB online practical session	BigBlueButtonBN	BigBlueButtonBN meeting left	The user with id 'xx' has left a bigbluebutton meeting for the bigbluebuttonbn activity with id 'xx' for the course id 'xx'.	web
Ruttkay Peter	29/03/17, 15:22	-	BigBlueButtonBN: Login to BBB online practical session	BigBlueButtonBN	BigBlueButtonBN meeting joined	The user with id 'xx' has joined a bigbluebutton meeting for the bigbluebuttonbn activity with id 'xx' for the course id 'xx'.	web
Ruttkay Peter	29/03/17, 15:22	-	BigBlueButtonBN: Login to BBB online practical session	BigBlueButtonBN	BigBlueButtonBN meeting created	The user with id 'xx' created a bigbluebutton meeting for the bigbluebuttonbn activity with id 'xx' for the course id 'xx'.	web
Ruttkay Peter	29/03/17, 15:22	-	BigBlueButtonBN: Login to BBB online practical session	BigBlueButtonBN	BigBlueButtonBN activity viewed	The user with id 'xx' viewed the bigbluebuttonbn activity with id 'xx' for the course id 'xx'.	web
Ruttkay Peter	27/03/17, 22:07	-	Folder: Lecture notes	Folder	Course module viewed	The user with id 'xx' viewed the 'folder' activity with course module id 'xx'.	web
Ruttkay Peter	27/03/17, 22:06	-	Folder: Homework 1 &amp; 2 (Practice)	Folder	Course module viewed	The user with id 'xx' viewed the 'folder' activity with course module id 'xx'.	web
Ruttkay Peter	27/03/17, 15:59	-	Folder: Homework 1 &amp; 2 (Practice)	Folder	Course module viewed	The user with id 'xx' viewed the 'folder' activity with course module id 'xx'.	web
Ruttkay Peter	27/03/17, 15:44	-	URL: Link to R tutorials	URL	Course module viewed	The user with id 'xx' viewed the 'url' activity with course module id 'xx'.	web
Ruttkay Peter	27/03/17, 14:37	-	Folder: Lecture notes	Folder	Course module viewed	The user with id 'xx' viewed the 'folder' activity with course module id 'xx'.	web
Ruttkay Peter	27/03/17, 14:32	-	Forum: L3 stats discussion forum	Forum	Course module viewed	The user with id 'xx' viewed the 'forum' activity with course module id 'xx'.	web
Ruttkay Peter	27/03/17, 14:27	-	URL: Link to R tutorials	URL	Course module viewed	The user with id 'xx' viewed the 'url' activity with course module id 'xx'.	web
Ruttkay Peter	27/03/17, 14:26	-	Folder: Homework 1 &amp; 2 (Practice)	Folder	Course module viewed	The user with id 'xx' viewed the 'folder' activity with course module id 'xx'.	web
Ruttkay Peter	18/03/17, 19:07	-	Folder: Homework 1 &amp; 2 (Practice)	Folder	Course module viewed	The user with id 'xx' viewed the 'folder' activity with course module id 'xx'.	web
Ruttkay Peter	18/03/17, 18:53	-	Folder: Lecture notes	Folder	Course module viewed	The user with id 'xx' viewed the 'folder' activity with course module id 'xx'.	web
Ruttkay Peter	18/03/17, 18:28	-	Folder: Homework 1 &amp; 2 (Practice)	Folder	Course module viewed	The user with id 'xx' viewed the 'folder' activity with course module id 'xx'.	web
Ruttkay Peter	18/03/17, 16:35	-	Folder: Lecture notes	Folder	Course module viewed	The user with id 'xx' viewed the 'folder' activity with course module id 'xx'.	web
Ruttkay Peter	17/03/17, 11:50	-	Folder: Lecture notes	Folder	Course module viewed	The user with id 'xx' viewed the 'folder' activity with course module id 'xx'.	web
Ruttkay Peter	17/03/17, 00:16	-	Folder: Lecture notes	Folder	Course module viewed	The user with id 'xx' viewed the 'folder' activity with course module id 'xx'.	web
Ruttkay Peter	16/03/17, 23:33	-	Folder: Homework 1 &amp; 2 (Practice)	Folder	Course module viewed	The user with id 'xx' viewed the 'folder' activity with course module id 'xx'.	web
Ruttkay Peter	16/03/17, 21:12	-	Folder: Lecture notes	Folder	Course module viewed	The user with id 'xx' viewed the 'folder' activity with course module id 'xx'.	web
Ruttkay Peter	16/03/17, 21:03	-	Folder: Homework 1 &amp; 2 (Practice)	Folder	Course module viewed	The user with id 'xx' viewed the 'folder' activity with course module id 'xx'.	web
Ruttkay Peter	16/03/17, 20:04	-	Folder: Lecture notes	Folder	Course module viewed	The user with id 'xx' viewed the 'folder' activity with course module id 'xx'.	web
Ruttkay Peter	6/06/17, 18:32	-	External tool: Homework 10	LTI	Course module viewed	The user with id 'xx' viewed the 'lti' activity with course module id 'xx'.	web
Ruttkay Peter	6/06/17, 18:31	-	External tool: Homework 3 (Answers)	LTI	Course module viewed	The user with id 'xx' viewed the 'lti' activity with course module id 'xx'.	web
Ruttkay Peter	6/06/17, 18:31	-	External tool: Homework 7	LTI	Course module viewed	The user with id 'xx' viewed the 'lti' activity with course module id 'xx'.	web
Ruttkay Peter	30/05/17, 12:31	-	External tool: Homework 9	LTI	Course module viewed	The user with id 'xx' viewed the 'lti' activity with course module id 'xx'.	web
Ruttkay Peter	20/05/17, 10:42	-	External tool: Homework 8	LTI	Course module viewed	The user with id 'xx' viewed the 'lti' activity with course module id 'xx'.	web
Ruttkay Peter	20/05/17, 10:36	-	External tool: Homework 8	LTI	Course module viewed	The user with id 'xx' viewed the 'lti' activity with course module id 'xx'.	web
Ruttkay Peter	18/05/17, 21:29	-	External tool: Homework 7	LTI	Course module viewed	The user with id 'xx' viewed the 'lti' activity with course module id 'xx'.	web
Ruttkay Peter	11/05/17, 14:07	-	External tool: Homework 6	LTI	Course module viewed	The user with id 'xx' viewed the 'lti' activity with course module id 'xx'.	web
Ruttkay Peter	7/05/17, 17:59	-	External tool: Homework 6	LTI	Course module viewed	The user with id 'xx' viewed the 'lti' activity with course module id 'xx'.	web
Ruttkay Peter	3/05/17, 22:52	-	Folder: Lecture notes	Folder	Course module viewed	The user with id 'xx' viewed the 'folder' activity with course module id 'xx'.	web
Ruttkay Peter	2/05/17, 18:11	-	External tool: Homework 5	LTI	Course module viewed	The user with id 'xx' viewed the 'lti' activity with course module id 'xx'.	web
Ruttkay Peter	2/05/17, 18:11	-	External tool: Homework 4	LTI	Course module viewed	The user with id 'xx' viewed the 'lti' activity with course module id 'xx'.	web
Ruttkay Peter	2/05/17, 18:10	-	External tool: Homework 3 (Answers)	LTI	Course module viewed	The user with id 'xx' viewed the 'lti' activity with course module id 'xx'.	web
Ruttkay Peter	20/04/17, 21:40	-	External tool: Homework 3 (Answers)	LTI	Course module viewed	The user with id 'xx' viewed the 'lti' activity with course module id 'xx'.	web
Ruttkay Peter	15/04/17, 21:40	-	Folder: Lecture notes	Folder	Course module viewed	The user with id 'xx' viewed the 'folder' activity with course module id 'xx'.	web
Ruttkay Peter	15/04/17, 21:05	-	External tool: Homework 4	LTI	Course module viewed	The user with id 'xx' viewed the 'lti' activity with course module id 'xx'.	web
Ruttkay Peter	15/04/17, 21:04	-	External tool: Homework 3 (Answers)	LTI	Course module viewed	The user with id 'xx' viewed the 'lti' activity with course module id 'xx'.	web
Ruttkay Peter	13/04/17, 09:13	-	External tool: Homework 3 Original Link	LTI	Course module viewed	The user with id 'xx' viewed the 'lti' activity with course module id 'xx'.	web
Ruttkay Peter	10/04/17, 19:52	-	External tool: Homework 3 Original Link	LTI	Course module viewed	The user with id 'xx' viewed the 'lti' activity with course module id 'xx'.	web
Ruttkay Peter	10/04/17, 19:38	-	Folder: Lecture notes	Folder	Course module viewed	The user with id 'xx' viewed the 'folder' activity with course module id 'xx'.	web
Ruttkay Peter	6/04/17, 15:29	-	BigBlueButtonBN: Login to BBB online practical session	BigBlueButtonBN	BigBlueButtonBN meeting joined	The user with id 'xx' has joined a bigbluebutton meeting for the bigbluebuttonbn activity with id 'xx' for the course id 'xx'.	web
Ruttkay Peter	6/04/17, 15:29	-	BigBlueButtonBN: Login to BBB online practical session	BigBlueButtonBN	BigBlueButtonBN meeting created	The user with id 'xx' created a bigbluebutton meeting for the bigbluebuttonbn activity with id 'xx' for the course id 'xx'.	web
Ruttkay Peter	6/04/17, 15:29	-	BigBlueButtonBN: Login to BBB online practical session	BigBlueButtonBN	BigBlueButtonBN activity viewed	The user with id 'xx' viewed the bigbluebuttonbn activity with id 'xx' for the course id 'xx'.	web
Ruttkay Peter	4/04/17, 14:40	-	Folder: Lecture notes	Folder	Course module viewed	The user with id 'xx' viewed the 'folder' activity with course module id 'xx'.	web
Ruttkay Peter	4/04/17, 13:00	-	Folder: Homework 1 &amp; 2 (Practice)	Folder	Course module viewed	The user with id 'xx' viewed the 'folder' activity with course module id 'xx'.	web
Ruttkay Peter	28/03/17, 10:38	-	Folder: Homework 1 &amp; 2 (Practice)	Folder	Course module viewed	The user with id 'xx' viewed the 'folder' activity with course module id 'xx'.	web
Ruttkay Peter	28/03/17, 10:38	-	Folder: Homework 1 &amp; 2 (Practice)	Folder	Course module viewed	The user with id 'xx' viewed the 'folder' activity with course module id 'xx'.	web
Ruttkay Peter	27/03/17, 15:04	-	URL: Link to R tutorials	URL	Course module viewed	The user with id 'xx' viewed the 'url' activity with course module id 'xx'.	web
Ruttkay Peter	27/03/17, 15:04	-	Forum: L3 stats discussion forum	Forum	Course module viewed	The user with id 'xx' viewed the 'forum' activity with course module id 'xx'.	web
Ruttkay Peter	27/03/17, 15:03	-	URL: Link to R tutorials	URL	Course module viewed	The user with id 'xx' viewed the 'url' activity with course module id 'xx'.	web
Ruttkay Peter	27/03/17, 14:55	-	Folder: Homework 1 &amp; 2 (Practice)	Folder	Course module viewed	The user with id 'xx' viewed the 'folder' activity with course module id 'xx'.	web
Ruttkay Peter	27/03/17, 14:55	-	URL: Link to R tutorials	URL	Course module viewed	The user with id 'xx' viewed the 'url' activity with course module id 'xx'.	web
Ruttkay Peter	24/03/17, 18:45	-	URL: Link to R tutorials	URL	Course module viewed	The user with id 'xx' viewed the 'url' activity with course module id 'xx'.	web
Ruttkay Peter	24/03/17, 18:27	-	URL: Link to R tutorials	URL	Course module viewed	The user with id 'xx' viewed the 'url' activity with course module id 'xx'.	web
Ruttkay Peter	24/03/17, 18:24	-	Folder: Homework 1 &amp; 2 (Practice)	Folder	Course module viewed	The user with id 'xx' viewed the 'folder' activity with course module id 'xx'.	web
Ruttkay Peter	24/03/17, 18:04	-	Folder: Lecture notes	Folder	Course module viewed	The user with id 'xx' viewed the 'folder' activity with course module id 'xx'.	web
Hart Norbert	16/06/17, 22:58	-	External tool: Homework 7	LTI	Course module viewed	The user with id 'xx' viewed the 'lti' activity with course module id 'xx'.	web
Hart Norbert	16/06/17, 19:37	-	External tool: Homework 5	LTI	Course module viewed	The user with id 'xx' viewed the 'lti' activity with course module id 'xx'.	web
Hart Norbert	16/06/17, 19:14	-	External tool: Homework 5	LTI	Course module viewed	The user with id 'xx' viewed the 'lti' activity with course module id 'xx'.	web
Hart Norbert	16/06/17, 18:52	-	External tool: Homework 3 (Answers)	LTI	Course module viewed	The user with id 'xx' viewed the 'lti' activity with course module id 'xx'.	web
Hart Norbert	16/06/17, 18:07	-	External tool: Homework 10	LTI	Course module viewed	The user with id 'xx' viewed the 'lti' activity with course module id 'xx'.	web
Hart Norbert	16/06/17, 17:31	-	External tool: Homework 10	LTI	Course module viewed	The user with id 'xx' viewed the 'lti' activity with course module id 'xx'.	web
Hart Norbert	16/06/17, 17:14	-	Folder: Homework 1 &amp; 2 (Practice)	Folder	Course module viewed	The user with id 'xx' viewed the 'folder' activity with course module id 'xx'.	web
Hart Norbert	16/06/17, 16:41	-	Folder: Lecture notes	Folder	Course module viewed	The user with id 'xx' viewed the 'folder' activity with course module id 'xx'.	web
Hart Norbert	16/06/17, 15:25	-	External tool: Homework 8	LTI	Course module viewed	The user with id 'xx' viewed the 'lti' activity with course module id 'xx'.	web
Hart Norbert	16/06/17, 12:26	-	External tool: Homework 4	LTI	Course module viewed	The user with id 'xx' viewed the 'lti' activity with course module id 'xx'.	web
Hart Norbert	16/06/17, 12:19	-	External tool: Homework 7	LTI	Course module viewed	The user with id 'xx' viewed the 'lti' activity with course module id 'xx'.	web
Hart Norbert	16/06/17, 12:19	-	External tool: Homework 6	LTI	Course module viewed	The user with id 'xx' viewed the 'lti' activity with course module id 'xx'.	web
Hart Norbert	16/06/17, 12:19	-	External tool: Homework 5	LTI	Course module viewed	The user with id 'xx' viewed the 'lti' activity with course module id 'xx'.	web
Hart Norbert	15/06/17, 19:56	-	External tool: Homework 10	LTI	Course module viewed	The user with id 'xx' viewed the 'lti' activity with course module id 'xx'.	web
Hart Norbert	15/06/17, 19:56	-	External tool: Homework 9	LTI	Course module viewed	The user with id 'xx' viewed the 'lti' activity with course module id 'xx'.	web
Hart Norbert	15/06/17, 19:56	-	External tool: Homework 8	LTI	Course module viewed	The user with id 'xx' viewed the 'lti' activity with course module id 'xx'.	web
Hart Norbert	15/06/17, 19:54	-	External tool: Homework 8	LTI	Course module viewed	The user with id 'xx' viewed the 'lti' activity with course module id 'xx'.	web
Hart Norbert	15/06/17, 19:53	-	External tool: Homework 7	LTI	Course module viewed	The user with id 'xx' viewed the 'lti' activity with course module id 'xx'.	web
Hart Norbert	15/06/17, 19:53	-	External tool: Homework 6	LTI	Course module viewed	The user with id 'xx' viewed the 'lti' activity with course module id 'xx'.	web
Hart Norbert	15/06/17, 19:52	-	External tool: Homework 6	LTI	Course module viewed	The user with id 'xx' viewed the 'lti' activity with course module id 'xx'.	web
Hart Norbert	15/06/17, 19:49	-	External tool: Homework 5	LTI	Course module viewed	The user with id 'xx' viewed the 'lti' activity with course module id 'xx'.	web
Hart Norbert	15/06/17, 19:49	-	External tool: Homework 4	LTI	Course module viewed	The user with id 'xx' viewed the 'lti' activity with course module id 'xx'.	web
Hart Norbert	15/06/17, 19:49	-	External tool: Homework 3 (Answers)	LTI	Course module viewed	The user with id 'xx' viewed the 'lti' activity with course module id 'xx'.	web
Hart Norbert	15/06/17, 19:49	-	External tool: Homework 3 (Answers)	LTI	Course module viewed	The user with id 'xx' viewed the 'lti' activity with course module id 'xx'.	web
Hart Norbert	15/06/17, 19:48	-	Folder: Homework 1 &amp; 2 (Practice)	Folder	Course module viewed	The user with id 'xx' viewed the 'folder' activity with course module id 'xx'.	web
Hart Norbert	13/06/17, 17:29	-	Folder: Lecture notes	Folder	Course module viewed	The user with id 'xx' viewed the 'folder' activity with course module id 'xx'.	web
Hart Norbert	10/06/17, 14:34	-	External tool: Homework 10	LTI	Course module viewed	The user with id 'xx' viewed the 'lti' activity with course module id 'xx'.	web
Hart Norbert	9/06/17, 16:50	-	Folder: Lecture notes	Folder	Course module viewed	The user with id 'xx' viewed the 'folder' activity with course module id 'xx'.	web
Hart Norbert	9/06/17, 16:30	-	Folder: Lecture notes	Folder	Course module viewed	The user with id 'xx' viewed the 'folder' activity with course module id 'xx'.	web
Hart Norbert	9/06/17, 16:28	-	External tool: Homework 10	LTI	Course module viewed	The user with id 'xx' viewed the 'lti' activity with course module id 'xx'.	web
Hart Norbert	4/06/17, 13:38	-	External tool: Homework 10	LTI	Course module viewed	The user with id 'xx' viewed the 'lti' activity with course module id 'xx'.	web
Hart Norbert	3/06/17, 19:48	-	Folder: Lecture notes	Folder	Course module viewed	The user with id 'xx' viewed the 'folder' activity with course module id 'xx'.	web
Hart Norbert	3/06/17, 19:48	-	Folder: Lecture notes	Folder	Course module viewed	The user with id 'xx' viewed the 'folder' activity with course module id 'xx'.	web
Hart Norbert	2/06/17, 19:05	-	External tool: Homework 9	LTI	Course module viewed	The user with id 'xx' viewed the 'lti' activity with course module id 'xx'.	web
Hart Norbert	2/06/17, 17:29	-	External tool: Homework 9	LTI	Course module viewed	The user with id 'xx' viewed the 'lti' activity with course module id 'xx'.	web
Hart Norbert	2/06/17, 17:18	-	External tool: Homework 9	LTI	Course module viewed	The user with id 'xx' viewed the 'lti' activity with course module id 'xx'.	web
Hart Norbert	2/06/17, 17:17	-	External tool: Homework 9	LTI	Course module viewed	The user with id 'xx' viewed the 'lti' activity with course module id 'xx'.	web
Hart Norbert	2/06/17, 17:16	-	External tool: Homework 9	LTI	Course module viewed	The user with id 'xx' viewed the 'lti' activity with course module id 'xx'.	web
Hart Norbert	2/06/17, 15:21	-	Folder: Lecture notes	Folder	Course module viewed	The user with id 'xx' viewed the 'folder' activity with course module id 'xx'.	web
Hart Norbert	2/06/17, 14:32	-	Forum: L3 stats discussion forum	Forum	Discussion viewed	The user with id 'xx' has viewed the discussion with id 'xx' in the forum with course module id 'xx'.	web
Hart Norbert	2/06/17, 14:31	-	Forum: L3 stats discussion forum	Forum	Discussion viewed	The user with id 'xx' has viewed the discussion with id 'xx' in the forum with course module id 'xx'.	web
Hart Norbert	2/06/17, 14:31	-	Forum: L3 stats discussion forum	Forum	Course module viewed	The user with id 'xx' viewed the 'forum' activity with course module id 'xx'.	web
Hart Norbert	1/06/17, 20:21	-	External tool: Homework 9	LTI	Course module viewed	The user with id 'xx' viewed the 'lti' activity with course module id 'xx'.	web
Hart Norbert	30/05/17, 14:19	-	External tool: Homework 9	LTI	Course module viewed	The user with id 'xx' viewed the 'lti' activity with course module id 'xx'.	web
Hart Norbert	30/05/17, 12:12	-	External tool: Homework 9	LTI	Course module viewed	The user with id 'xx' viewed the 'lti' activity with course module id 'xx'.	web
Hart Norbert	24/05/17, 12:12	-	Folder: Lecture notes	Folder	Course module viewed	The user with id 'xx' viewed the 'folder' activity with course module id 'xx'.	web
Hart Norbert	24/05/17, 12:00	-	External tool: Homework 8	LTI	Course module viewed	The user with id 'xx' viewed the 'lti' activity with course module id 'xx'.	web
Hart Norbert	15/05/17, 14:16	-	External tool: Survey: Perceptions of Statistics	LTI	Course module viewed	The user with id 'xx' viewed the 'lti' activity with course module id 'xx'.	web
Hart Norbert	13/05/17, 17:39	-	Folder: Lecture notes	Folder	Course module viewed	The user with id 'xx' viewed the 'folder' activity with course module id 'xx'.	web
Hart Norbert	13/05/17, 17:32	-	External tool: Homework 7	LTI	Course module viewed	The user with id 'xx' viewed the 'lti' activity with course module id 'xx'.	web
Hart Norbert	13/05/17, 15:58	-	Folder: Lecture notes	Folder	Course module viewed	The user with id 'xx' viewed the 'folder' activity with course module id 'xx'.	web
Hart Norbert	11/05/17, 21:07	-	External tool: Homework 6	LTI	Course module viewed	The user with id 'xx' viewed the 'lti' activity with course module id 'xx'.	web
Hart Norbert	10/05/17, 15:30	-	Folder: Lecture notes	Folder	Course module viewed	The user with id 'xx' viewed the 'folder' activity with course module id 'xx'.	web
Hart Norbert	10/05/17, 15:30	-	File: Level 3 Statistics Lecture 5	File	Course module viewed	The user with id 'xx' viewed the 'resource' activity with course module id 'xx'.	web
Hart Norbert	7/05/17, 18:36	-	Folder: Lecture notes	Folder	Course module viewed	The user with id 'xx' viewed the 'folder' activity with course module id 'xx'.	web
Hart Norbert	7/05/17, 18:26	-	External tool: Homework 6	LTI	Course module viewed	The user with id 'xx' viewed the 'lti' activity with course module id 'xx'.	web
Hart Norbert	4/05/17, 18:19	-	External tool: Homework 5	LTI	Course module viewed	The user with id 'xx' viewed the 'lti' activity with course module id 'xx'.	web
Hart Norbert	4/05/17, 18:19	-	Forum: L3 stats discussion forum	Forum	Discussion viewed	The user with id 'xx' has viewed the discussion with id 'xx' in the forum with course module id 'xx'.	web
Hart Norbert	4/05/17, 18:19	-	Forum: L3 stats discussion forum	Forum	Discussion viewed	The user with id 'xx' has viewed the discussion with id 'xx' in the forum with course module id 'xx'.	web
Hart Norbert	4/05/17, 18:18	-	Forum: L3 stats discussion forum	Forum	Discussion viewed	The user with id 'xx' has viewed the discussion with id 'xx' in the forum with course module id 'xx'.	web
Hart Norbert	4/05/17, 18:18	-	Forum: L3 stats discussion forum	Forum	Discussion viewed	The user with id 'xx' has viewed the discussion with id 'xx' in the forum with course module id 'xx'.	web
Hart Norbert	4/05/17, 18:18	-	Forum: L3 stats discussion forum	Forum	Course module viewed	The user with id 'xx' viewed the 'forum' activity with course module id 'xx'.	web
Hart Norbert	1/05/17, 19:34	-	Folder: Lecture notes	Folder	Course module viewed	The user with id 'xx' viewed the 'folder' activity with course module id 'xx'.	web
Hart Norbert	1/05/17, 17:45	-	External tool: Homework 5	LTI	Course module viewed	The user with id 'xx' viewed the 'lti' activity with course module id 'xx'.	web
Hart Norbert	21/04/17, 10:45	-	Folder: Lecture notes	Folder	Course module viewed	The user with id 'xx' viewed the 'folder' activity with course module id 'xx'.	web
Hart Norbert	20/04/17, 19:44	-	Folder: Lecture notes	Folder	Course module viewed	The user with id 'xx' viewed the 'folder' activity with course module id 'xx'.	web
Hart Norbert	20/04/17, 19:44	-	Folder: Lecture notes	Folder	Course module viewed	The user with id 'xx' viewed the 'folder' activity with course module id 'xx'.	web
Hart Norbert	20/04/17, 19:43	-	External tool: Homework 4	LTI	Course module viewed	The user with id 'xx' viewed the 'lti' activity with course module id 'xx'.	web
Hart Norbert	20/04/17, 00:06	-	External tool: Homework 4	LTI	Course module viewed	The user with id 'xx' viewed the 'lti' activity with course module id 'xx'.	web
Hart Norbert	19/04/17, 23:08	-	Forum: L3 stats discussion forum	Forum	Discussion viewed	The user with id 'xx' has viewed the discussion with id 'xx' in the forum with course module id 'xx'.	web
Hart Norbert	19/04/17, 23:08	-	Forum: L3 stats discussion forum	Forum	Discussion viewed	The user with id 'xx' has viewed the discussion with id 'xx' in the forum with course module id 'xx'.	web
Hart Norbert	19/04/17, 23:07	-	Forum: L3 stats discussion forum	Forum	Discussion viewed	The user with id 'xx' has viewed the discussion with id 'xx' in the forum with course module id 'xx'.	web
Hart Norbert	19/04/17, 23:07	-	Forum: L3 stats discussion forum	Forum	Course module viewed	The user with id 'xx' viewed the 'forum' activity with course module id 'xx'.	web
Hart Norbert	19/04/17, 20:42	-	Folder: Lecture notes	Folder	Course module viewed	The user with id 'xx' viewed the 'folder' activity with course module id 'xx'.	web
Hart Norbert	11/04/17, 19:10	-	URL: Link to R tutorials	URL	Course module viewed	The user with id 'xx' viewed the 'url' activity with course module id 'xx'.	web
Hart Norbert	11/04/17, 18:55	-	External tool: Homework 3 Original Link	LTI	Course module viewed	The user with id 'xx' viewed the 'lti' activity with course module id 'xx'.	web
Hart Norbert	11/04/17, 18:06	-	External tool: Homework 3 Original Link	LTI	Course module viewed	The user with id 'xx' viewed the 'lti' activity with course module id 'xx'.	web
Hart Norbert	10/04/17, 18:07	-	Folder: Lecture notes	Folder	Course module viewed	The user with id 'xx' viewed the 'folder' activity with course module id 'xx'.	web
Hart Norbert	10/04/17, 18:06	-	External tool: Homework 3 Original Link	LTI	Course module viewed	The user with id 'xx' viewed the 'lti' activity with course module id 'xx'.	web
Hart Norbert	4/04/17, 17:19	-	Folder: Lecture notes	Folder	Course module viewed	The user with id 'xx' viewed the 'folder' activity with course module id 'xx'.	web
Hart Norbert	4/04/17, 17:19	-	File: Level 3 Statistics Lecture 2	File	Course module viewed	The user with id 'xx' viewed the 'resource' activity with course module id 'xx'.	web
Hart Norbert	4/04/17, 16:40	-	Folder: Homework 1 &amp; 2 (Practice)	Folder	Course module viewed	The user with id 'xx' viewed the 'folder' activity with course module id 'xx'.	web
Hart Norbert	29/03/17, 16:49	-	Folder: Lecture notes	Folder	Course module viewed	The user with id 'xx' viewed the 'folder' activity with course module id 'xx'.	web
Hart Norbert	29/03/17, 15:55	-	BigBlueButtonBN: Login to BBB online practical session	BigBlueButtonBN	BigBlueButtonBN meeting joined	The user with id 'xx' has joined a bigbluebutton meeting for the bigbluebuttonbn activity with id 'xx' for the course id 'xx'.	web
Hart Norbert	29/03/17, 15:55	-	BigBlueButtonBN: Login to BBB online practical session	BigBlueButtonBN	BigBlueButtonBN meeting created	The user with id 'xx' created a bigbluebutton meeting for the bigbluebuttonbn activity with id 'xx' for the course id 'xx'.	web
Hart Norbert	29/03/17, 15:55	-	BigBlueButtonBN: Login to BBB online practical session	BigBlueButtonBN	BigBlueButtonBN activity viewed	The user with id 'xx' viewed the bigbluebuttonbn activity with id 'xx' for the course id 'xx'.	web
Hart Norbert	29/03/17, 10:41	-	Folder: Homework 1 &amp; 2 (Practice)	Folder	Course module viewed	The user with id 'xx' viewed the 'folder' activity with course module id 'xx'.	web
Hart Norbert	28/03/17, 14:09	-	URL: Link to R tutorials	URL	Course module viewed	The user with id 'xx' viewed the 'url' activity with course module id 'xx'.	web
Hart Norbert	28/03/17, 14:06	-	Folder: Lecture notes	Folder	Course module viewed	The user with id 'xx' viewed the 'folder' activity with course module id 'xx'.	web
Hart Norbert	28/03/17, 14:02	-	Folder: Homework 1 &amp; 2 (Practice)	Folder	Course module viewed	The user with id 'xx' viewed the 'folder' activity with course module id 'xx'.	web
Hart Norbert	28/03/17, 14:02	-	URL: Link to R tutorials	URL	Course module viewed	The user with id 'xx' viewed the 'url' activity with course module id 'xx'.	web
Hart Norbert	27/03/17, 22:30	-	Folder: Homework 1 &amp; 2 (Practice)	Folder	Course module viewed	The user with id 'xx' viewed the 'folder' activity with course module id 'xx'.	web
Hart Norbert	27/03/17, 22:14	-	Folder: Homework 1 &amp; 2 (Practice)	Folder	Course module viewed	The user with id 'xx' viewed the 'folder' activity with course module id 'xx'.	web
Hart Norbert	27/03/17, 22:07	-	Folder: Lecture notes	Folder	Course module viewed	The user with id 'xx' viewed the 'folder' activity with course module id 'xx'.	web
Hart Norbert	27/03/17, 21:54	-	Folder: Homework 1 &amp; 2 (Practice)	Folder	Course module viewed	The user with id 'xx' viewed the 'folder' activity with course module id 'xx'.	web
Hart Norbert	27/03/17, 21:52	-	Folder: Lecture notes	Folder	Course module viewed	The user with id 'xx' viewed the 'folder' activity with course module id 'xx'.	web
Hart Norbert	27/03/17, 21:52	-	Folder: Lecture notes	Folder	Course module viewed	The user with id 'xx' viewed the 'folder' activity with course module id 'xx'.	web
Hart Norbert	19/03/17, 22:15	-	Folder: Lecture notes	Folder	Course module viewed	The user with id 'xx' viewed the 'folder' activity with course module id 'xx'.	web
Hart Norbert	14/01/16, 13:48	-	URL: Link to R tutorials	URL	Course module viewed	The user with id 'xx' viewed the 'url' activity with course module id 'xx'.	web
Hart Norbert	16/06/17, 14:04	-	External tool: Homework 10	LTI	Course module viewed	The user with id 'xx' viewed the 'lti' activity with course module id 'xx'.	web
Hart Norbert	10/06/17, 19:11	-	External tool: Homework 4	LTI	Course module viewed	The user with id 'xx' viewed the 'lti' activity with course module id 'xx'.	web
Hart Norbert	10/06/17, 19:09	-	External tool: Homework 3 (Answers)	LTI	Course module viewed	The user with id 'xx' viewed the 'lti' activity with course module id 'xx'.	web
Hart Norbert	10/06/17, 01:38	-	External tool: Homework 10	LTI	Course module viewed	The user with id 'xx' viewed the 'lti' activity with course module id 'xx'.	web
Hart Norbert	9/06/17, 23:26	-	Forum: L3 stats discussion forum	Forum	Discussion viewed	The user with id 'xx' has viewed the discussion with id 'xx' in the forum with course module id 'xx'.	web
Hart Norbert	9/06/17, 23:24	-	Forum: L3 stats discussion forum	Forum	Discussion viewed	The user with id 'xx' has viewed the discussion with id 'xx' in the forum with course module id 'xx'.	web
Hart Norbert	9/06/17, 23:24	-	Forum: L3 stats discussion forum	Forum	Course module viewed	The user with id 'xx' viewed the 'forum' activity with course module id 'xx'.	web
Hart Norbert	4/06/17, 18:30	-	External tool: Homework 10	LTI	Course module viewed	The user with id 'xx' viewed the 'lti' activity with course module id 'xx'.	web
Hart Norbert	4/06/17, 18:29	-	Folder: Lecture notes	Folder	Course module viewed	The user with id 'xx' viewed the 'folder' activity with course module id 'xx'.	web
Hart Norbert	3/06/17, 02:17	-	External tool: Homework 9	LTI	Course module viewed	The user with id 'xx' viewed the 'lti' activity with course module id 'xx'.	web
Hart Norbert	2/06/17, 17:34	-	Folder: Lecture notes	Folder	Course module viewed	The user with id 'xx' viewed the 'folder' activity with course module id 'xx'.	web
Hart Norbert	29/05/17, 17:38	-	Folder: Lecture notes	Folder	Course module viewed	The user with id 'xx' viewed the 'folder' activity with course module id 'xx'.	web
Hart Norbert	29/05/17, 17:37	-	External tool: Homework 9	LTI	Course module viewed	The user with id 'xx' viewed the 'lti' activity with course module id 'xx'.	web
Hart Norbert	29/05/17, 17:10	-	External tool: Homework 9	LTI	Course module viewed	The user with id 'xx' viewed the 'lti' activity with course module id 'xx'.	web
Hart Norbert	28/05/17, 18:41	-	Folder: Lecture notes	Folder	Course module viewed	The user with id 'xx' viewed the 'folder' activity with course module id 'xx'.	web
Hart Norbert	28/05/17, 18:28	-	External tool: Homework 9	LTI	Course module viewed	The user with id 'xx' viewed the 'lti' activity with course module id 'xx'.	web
Hart Norbert	26/05/17, 13:28	-	Folder: Lecture notes	Folder	Course module viewed	The user with id 'xx' viewed the 'folder' activity with course module id 'xx'.	web
Hart Norbert	26/05/17, 00:15	-	External tool: Homework 8	LTI	Course module viewed	The user with id 'xx' viewed the 'lti' activity with course module id 'xx'.	web
Hart Norbert	22/05/17, 18:48	-	External tool: Homework 8	LTI	Course module viewed	The user with id 'xx' viewed the 'lti' activity with course module id 'xx'.	web
Hart Norbert	22/05/17, 17:55	-	Folder: Lecture notes	Folder	Course module viewed	The user with id 'xx' viewed the 'folder' activity with course module id 'xx'.	web
Hart Norbert	22/05/17, 17:26	-	External tool: Homework 8	LTI	Course module viewed	The user with id 'xx' viewed the 'lti' activity with course module id 'xx'.	web
Hart Norbert	19/05/17, 00:41	-	Folder: Lecture notes	Folder	Course module viewed	The user with id 'xx' viewed the 'folder' activity with course module id 'xx'.	web
Hart Norbert	19/05/17, 00:33	-	External tool: Homework 7	LTI	Course module viewed	The user with id 'xx' viewed the 'lti' activity with course module id 'xx'.	web
Hart Norbert	19/05/17, 00:27	-	External tool: Survey: Perceptions of Statistics	LTI	Course module viewed	The user with id 'xx' viewed the 'lti' activity with course module id 'xx'.	web
Hart Norbert	15/05/17, 22:21	-	External tool: Homework 7	LTI	Course module viewed	The user with id 'xx' viewed the 'lti' activity with course module id 'xx'.	web
Hart Norbert	15/05/17, 19:02	-	External tool: Homework 7	LTI	Course module viewed	The user with id 'xx' viewed the 'lti' activity with course module id 'xx'.	web
Hart Norbert	13/05/17, 17:55	-	External tool: Survey: Perceptions of Statistics	LTI	Course module viewed	The user with id 'xx' viewed the 'lti' activity with course module id 'xx'.	web
Hart Norbert	13/05/17, 17:54	-	External tool: Homework 3 (Answers)	LTI	Course module viewed	The user with id 'xx' viewed the 'lti' activity with course module id 'xx'.	web
Hart Norbert	12/05/17, 11:58	-	Folder: Lecture notes	Folder	Course module viewed	The user with id 'xx' viewed the 'folder' activity with course module id 'xx'.	web
Hart Norbert	12/05/17, 01:28	-	External tool: Homework 6	LTI	Course module viewed	The user with id 'xx' viewed the 'lti' activity with course module id 'xx'.	web
Hart Norbert	7/05/17, 17:36	-	External tool: Homework 6	LTI	Course module viewed	The user with id 'xx' viewed the 'lti' activity with course module id 'xx'.	web
Hart Norbert	5/05/17, 11:23	-	Folder: Lecture notes	Folder	Course module viewed	The user with id 'xx' viewed the 'folder' activity with course module id 'xx'.	web
Hart Norbert	4/05/17, 12:44	-	External tool: Homework 5	LTI	Course module viewed	The user with id 'xx' viewed the 'lti' activity with course module id 'xx'.	web
Hart Norbert	2/05/17, 02:15	-	URL: Link to R tutorials	URL	Course module viewed	The user with id 'xx' viewed the 'url' activity with course module id 'xx'.	web
Hart Norbert	31/04/17, 16:17	-	External tool: Homework 5	LTI	Course module viewed	The user with id 'xx' viewed the 'lti' activity with course module id 'xx'.	web
Hart Norbert	31/04/17, 16:14	-	Forum: L3 stats discussion forum	Forum	Discussion viewed	The user with id 'xx' has viewed the discussion with id 'xx' in the forum with course module id 'xx'.	web
Hart Norbert	31/04/17, 16:14	-	Forum: L3 stats discussion forum	Forum	Course module viewed	The user with id 'xx' viewed the 'forum' activity with course module id 'xx'.	web
Hart Norbert	23/04/17, 20:36	-	External tool: Homework 4	LTI	Course module viewed	The user with id 'xx' viewed the 'lti' activity with course module id 'xx'.	web
Hart Norbert	23/04/17, 20:10	-	External tool: Homework 5	LTI	Course module viewed	The user with id 'xx' viewed the 'lti' activity with course module id 'xx'.	web
Hart Norbert	21/04/17, 14:22	-	Folder: Lecture notes	Folder	Course module viewed	The user with id 'xx' viewed the 'folder' activity with course module id 'xx'.	web
Hart Norbert	21/04/17, 14:13	-	Folder: Lecture notes	Folder	Course module viewed	The user with id 'xx' viewed the 'folder' activity with course module id 'xx'.	web
Hart Norbert	21/04/17, 09:16	-	External tool: Homework 4	LTI	Course module viewed	The user with id 'xx' viewed the 'lti' activity with course module id 'xx'.	web
Hart Norbert	20/04/17, 15:30	-	External tool: Homework 4	LTI	Course module viewed	The user with id 'xx' viewed the 'lti' activity with course module id 'xx'.	web
Hart Norbert	18/04/17, 23:17	-	External tool: Homework 4	LTI	Course module viewed	The user with id 'xx' viewed the 'lti' activity with course module id 'xx'.	web
Hart Norbert	18/04/17, 20:49	-	Folder: Lecture notes	Folder	Course module viewed	The user with id 'xx' viewed the 'folder' activity with course module id 'xx'.	web
Hart Norbert	18/04/17, 15:19	-	Folder: Lecture notes	Folder	Course module viewed	The user with id 'xx' viewed the 'folder' activity with course module id 'xx'.	web
Hart Norbert	16/04/17, 16:16	-	Folder: Lecture notes	Folder	Course module viewed	The user with id 'xx' viewed the 'folder' activity with course module id 'xx'.	web
Hart Norbert	16/04/17, 15:09	-	External tool: Homework 4	LTI	Course module viewed	The user with id 'xx' viewed the 'lti' activity with course module id 'xx'.	web
Hart Norbert	16/04/17, 15:08	-	External tool: Homework 3 (Answers)	LTI	Course module viewed	The user with id 'xx' viewed the 'lti' activity with course module id 'xx'.	web
Hart Norbert	15/04/17, 11:33	-	Folder: Lecture notes	Folder	Course module viewed	The user with id 'xx' viewed the 'folder' activity with course module id 'xx'.	web
Hart Norbert	15/04/17, 11:32	-	Folder: Lecture notes	Folder	Course module viewed	The user with id 'xx' viewed the 'folder' activity with course module id 'xx'.	web
Hart Norbert	15/04/17, 01:03	-	Folder: Lecture notes	Folder	Course module viewed	The user with id 'xx' viewed the 'folder' activity with course module id 'xx'.	web
Hart Norbert	14/04/17, 14:42	-	Folder: Lecture notes	Folder	Course module viewed	The user with id 'xx' viewed the 'folder' activity with course module id 'xx'.	web
Hart Norbert	14/04/17, 14:42	-	Folder: Lecture notes	Folder	Course module viewed	The user with id 'xx' viewed the 'folder' activity with course module id 'xx'.	web
Hart Norbert	14/04/17, 14:42	-	Folder: Lecture notes	Folder	Course module viewed	The user with id 'xx' viewed the 'folder' activity with course module id 'xx'.	web
Hart Norbert	13/04/17, 15:32	-	BigBlueButtonBN: Login to BBB online practical session	BigBlueButtonBN	BigBlueButtonBN meeting joined	The user with id 'xx' has joined a bigbluebutton meeting for the bigbluebuttonbn activity with id 'xx' for the course id 'xx'.	web
Hart Norbert	13/04/17, 15:32	-	BigBlueButtonBN: Login to BBB online practical session	BigBlueButtonBN	BigBlueButtonBN meeting created	The user with id 'xx' created a bigbluebutton meeting for the bigbluebuttonbn activity with id 'xx' for the course id 'xx'.	web
Hart Norbert	13/04/17, 15:32	-	BigBlueButtonBN: Login to BBB online practical session	BigBlueButtonBN	BigBlueButtonBN activity viewed	The user with id 'xx' viewed the bigbluebuttonbn activity with id 'xx' for the course id 'xx'.	web
Hart Norbert	12/04/17, 19:32	-	External tool: Homework 3 Original Link	LTI	Course module viewed	The user with id 'xx' viewed the 'lti' activity with course module id 'xx'.	web
Hart Norbert	12/04/17, 14:17	-	URL: Link to R tutorials	URL	Course module viewed	The user with id 'xx' viewed the 'url' activity with course module id 'xx'.	web
Hart Norbert	12/04/17, 14:07	-	External tool: Homework 3 Original Link	LTI	Course module viewed	The user with id 'xx' viewed the 'lti' activity with course module id 'xx'.	web
Hart Norbert	12/04/17, 14:07	-	Folder: Lecture notes	Folder	Course module viewed	The user with id 'xx' viewed the 'folder' activity with course module id 'xx'.	web
Hart Norbert	12/04/17, 13:29	-	External tool: Homework 3 Original Link	LTI	Course module viewed	The user with id 'xx' viewed the 'lti' activity with course module id 'xx'.	web
Hart Norbert	11/04/17, 18:09	-	URL: Link to R tutorials	URL	Course module viewed	The user with id 'xx' viewed the 'url' activity with course module id 'xx'.	web
Hart Norbert	11/04/17, 18:09	-	URL: Link to R tutorials	URL	Course module viewed	The user with id 'xx' viewed the 'url' activity with course module id 'xx'.	web
Hart Norbert	11/04/17, 14:44	-	External tool: Homework 3 Original Link	LTI	Course module viewed	The user with id 'xx' viewed the 'lti' activity with course module id 'xx'.	web
Hart Norbert	11/04/17, 14:18	-	External tool: Homework 3 Original Link	LTI	Course module viewed	The user with id 'xx' viewed the 'lti' activity with course module id 'xx'.	web
Hart Norbert	10/04/17, 21:13	-	Folder: Lecture notes	Folder	Course module viewed	The user with id 'xx' viewed the 'folder' activity with course module id 'xx'.	web
Hart Norbert	10/04/17, 01:44	-	URL: Link to R tutorials	URL	Course module viewed	The user with id 'xx' viewed the 'url' activity with course module id 'xx'.	web
Hart Norbert	10/04/17, 01:44	-	Folder: Homework 1 &amp; 2 (Practice)	Folder	Course module viewed	The user with id 'xx' viewed the 'folder' activity with course module id 'xx'.	web
Hart Norbert	10/04/17, 01:42	-	Folder: Lecture notes	Folder	Course module viewed	The user with id 'xx' viewed the 'folder' activity with course module id 'xx'.	web
Hart Norbert	10/04/17, 01:40	-	External tool: Homework 3 Original Link	LTI	Course module viewed	The user with id 'xx' viewed the 'lti' activity with course module id 'xx'.	web
Hart Norbert	9/04/17, 20:04	-	Folder: Lecture notes	Folder	Course module viewed	The user with id 'xx' viewed the 'folder' activity with course module id 'xx'.	web
Hart Norbert	9/04/17, 19:14	-	External tool: Homework 3 Original Link	LTI	Course module viewed	The user with id 'xx' viewed the 'lti' activity with course module id 'xx'.	web
Hart Norbert	8/04/17, 11:52	-	Folder: Lecture notes	Folder	Course module viewed	The user with id 'xx' viewed the 'folder' activity with course module id 'xx'.	web
Hart Norbert	7/04/17, 17:28	-	Folder: Lecture notes	Folder	Course module viewed	The user with id 'xx' viewed the 'folder' activity with course module id 'xx'.	web
Hart Norbert	7/04/17, 17:28	-	Folder: Lecture notes	Folder	Course module viewed	The user with id 'xx' viewed the 'folder' activity with course module id 'xx'.	web
Hart Norbert	7/04/17, 17:28	-	Folder: Lecture notes	Folder	Course module viewed	The user with id 'xx' viewed the 'folder' activity with course module id 'xx'.	web
Hart Norbert	6/04/17, 15:31	-	BigBlueButtonBN: Login to BBB online practical session	BigBlueButtonBN	BigBlueButtonBN meeting joined	The user with id 'xx' has joined a bigbluebutton meeting for the bigbluebuttonbn activity with id 'xx' for the course id 'xx'.	web
Hart Norbert	6/04/17, 15:31	-	BigBlueButtonBN: Login to BBB online practical session	BigBlueButtonBN	BigBlueButtonBN meeting created	The user with id 'xx' created a bigbluebutton meeting for the bigbluebuttonbn activity with id 'xx' for the course id 'xx'.	web
Hart Norbert	6/04/17, 15:31	-	BigBlueButtonBN: Login to BBB online practical session	BigBlueButtonBN	BigBlueButtonBN activity viewed	The user with id 'xx' viewed the bigbluebuttonbn activity with id 'xx' for the course id 'xx'.	web
Hart Norbert	6/04/17, 00:33	-	Folder: Homework 1 &amp; 2 (Practice)	Folder	Course module viewed	The user with id 'xx' viewed the 'folder' activity with course module id 'xx'.	web
Hart Norbert	4/04/17, 21:00	-	Folder: Homework 1 &amp; 2 (Practice)	Folder	Course module viewed	The user with id 'xx' viewed the 'folder' activity with course module id 'xx'.	web
Hart Norbert	4/04/17, 20:12	-	Folder: Homework 1 &amp; 2 (Practice)	Folder	Course module viewed	The user with id 'xx' viewed the 'folder' activity with course module id 'xx'.	web
Hart Norbert	4/04/17, 20:09	-	Folder: Homework 1 &amp; 2 (Practice)	Folder	Course module viewed	The user with id 'xx' viewed the 'folder' activity with course module id 'xx'.	web
Hart Norbert	4/04/17, 20:01	-	Folder: Homework 1 &amp; 2 (Practice)	Folder	Course module viewed	The user with id 'xx' viewed the 'folder' activity with course module id 'xx'.	web
Hart Norbert	3/04/17, 17:31	-	Folder: Lecture notes	Folder	Course module viewed	The user with id 'xx' viewed the 'folder' activity with course module id 'xx'.	web
Hart Norbert	3/04/17, 16:29	-	Folder: Lecture notes	Folder	Course module viewed	The user with id 'xx' viewed the 'folder' activity with course module id 'xx'.	web
Hart Norbert	3/04/17, 16:28	-	URL: Link to R tutorials	URL	Course module viewed	The user with id 'xx' viewed the 'url' activity with course module id 'xx'.	web
Hart Norbert	3/04/17, 16:26	-	Folder: Homework 1 &amp; 2 (Practice)	Folder	Course module viewed	The user with id 'xx' viewed the 'folder' activity with course module id 'xx'.	web
Hart Norbert	30/03/17, 23:03	-	Folder: Lecture notes	Folder	Course module viewed	The user with id 'xx' viewed the 'folder' activity with course module id 'xx'.	web
Hart Norbert	30/03/17, 18:40	-	Folder: Lecture notes	Folder	Course module viewed	The user with id 'xx' viewed the 'folder' activity with course module id 'xx'.	web
Hart Norbert	29/03/17, 16:11	-	Folder: Lecture notes	Folder	Course module viewed	The user with id 'xx' viewed the 'folder' activity with course module id 'xx'.	web
Hart Norbert	29/03/17, 15:31	-	BigBlueButtonBN: Login to BBB online practical session	BigBlueButtonBN	BigBlueButtonBN meeting joined	The user with id 'xx' has joined a bigbluebutton meeting for the bigbluebuttonbn activity with id 'xx' for the course id 'xx'.	web
Hart Norbert	29/03/17, 15:31	-	BigBlueButtonBN: Login to BBB online practical session	BigBlueButtonBN	BigBlueButtonBN meeting created	The user with id 'xx' created a bigbluebutton meeting for the bigbluebuttonbn activity with id 'xx' for the course id 'xx'.	web
Hart Norbert	29/03/17, 15:31	-	BigBlueButtonBN: Login to BBB online practical session	BigBlueButtonBN	BigBlueButtonBN activity viewed	The user with id 'xx' viewed the bigbluebuttonbn activity with id 'xx' for the course id 'xx'.	web
Hart Norbert	28/03/17, 19:18	-	Folder: Homework 1 &amp; 2 (Practice)	Folder	Course module viewed	The user with id 'xx' viewed the 'folder' activity with course module id 'xx'.	web
Hart Norbert	28/03/17, 17:31	-	Folder: Lecture notes	Folder	Course module viewed	The user with id 'xx' viewed the 'folder' activity with course module id 'xx'.	web
Hart Norbert	28/03/17, 15:43	-	Folder: Homework 1 &amp; 2 (Practice)	Folder	Course module viewed	The user with id 'xx' viewed the 'folder' activity with course module id 'xx'.	web
Hart Norbert	25/03/17, 15:50	-	Folder: Lecture notes	Folder	Course module viewed	The user with id 'xx' viewed the 'folder' activity with course module id 'xx'.	web
Hart Norbert	25/03/17, 15:49	-	URL: Link to R tutorials	URL	Course module viewed	The user with id 'xx' viewed the 'url' activity with course module id 'xx'.	web
Hart Norbert	25/03/17, 15:49	-	Folder: Lecture notes	Folder	Course module viewed	The user with id 'xx' viewed the 'folder' activity with course module id 'xx'.	web
Hart Norbert	24/03/17, 15:11	-	Folder: Lecture notes	Folder	Course module viewed	The user with id 'xx' viewed the 'folder' activity with course module id 'xx'.	web
Hart Norbert	24/03/17, 15:07	-	Folder: Homework 1 &amp; 2 (Practice)	Folder	Course module viewed	The user with id 'xx' viewed the 'folder' activity with course module id 'xx'.	web
Hart Norbert	24/03/17, 15:04	-	Folder: Lecture notes	Folder	Course module viewed	The user with id 'xx' viewed the 'folder' activity with course module id 'xx'.	web
Hart Norbert	17/06/17, 21:23	-	Folder: Lecture notes	Folder	Course module viewed	The user with id 'xx' viewed the 'folder' activity with course module id 'xx'.	web
Hart Norbert	17/06/17, 21:22	-	Forum: L3 stats discussion forum	Forum	Course module viewed	The user with id 'xx' viewed the 'forum' activity with course module id 'xx'.	web
Hart Norbert	16/06/17, 19:17	-	External tool: Homework 7	LTI	Course module viewed	The user with id 'xx' viewed the 'lti' activity with course module id 'xx'.	web
Hart Norbert	16/06/17, 18:58	-	Folder: Homework 1 &amp; 2 (Practice)	Folder	Course module viewed	The user with id 'xx' viewed the 'folder' activity with course module id 'xx'.	web
Hart Norbert	16/06/17, 17:12	-	External tool: Homework 5	LTI	Course module viewed	The user with id 'xx' viewed the 'lti' activity with course module id 'xx'.	web
Hart Norbert	16/06/17, 17:12	-	External tool: Homework 3 (Answers)	LTI	Course module viewed	The user with id 'xx' viewed the 'lti' activity with course module id 'xx'.	web
Hart Norbert	16/06/17, 16:22	-	External tool: Homework 4	LTI	Course module viewed	The user with id 'xx' viewed the 'lti' activity with course module id 'xx'.	web
Hart Norbert	16/06/17, 16:11	-	External tool: Homework 3 (Answers)	LTI	Course module viewed	The user with id 'xx' viewed the 'lti' activity with course module id 'xx'.	web
Hart Norbert	16/06/17, 15:54	-	External tool: Homework 10	LTI	Course module viewed	The user with id 'xx' viewed the 'lti' activity with course module id 'xx'.	web
Hart Norbert	16/06/17, 15:03	-	External tool: Homework 10	LTI	Course module viewed	The user with id 'xx' viewed the 'lti' activity with course module id 'xx'.	web
Hart Norbert	16/06/17, 11:54	-	Folder: Homework 1 &amp; 2 (Practice)	Folder	Course module viewed	The user with id 'xx' viewed the 'folder' activity with course module id 'xx'.	web
Hart Norbert	16/06/17, 11:34	-	File: Level 3 Statistics Lecture 9	File	Course module viewed	The user with id 'xx' viewed the 'resource' activity with course module id 'xx'.	web
Hart Norbert	16/06/17, 11:33	-	Folder: Lecture notes	Folder	Course module viewed	The user with id 'xx' viewed the 'folder' activity with course module id 'xx'.	web
Hart Norbert	16/06/17, 11:11	-	External tool: Homework 10	LTI	Course module viewed	The user with id 'xx' viewed the 'lti' activity with course module id 'xx'.	web
Hart Norbert	16/06/17, 10:04	-	BigBlueButtonBN: Login to BBB online practical session	BigBlueButtonBN	BigBlueButtonBN meeting joined	The user with id 'xx' has joined a bigbluebutton meeting for the bigbluebuttonbn activity with id 'xx' for the course id 'xx'.	web
Hart Norbert	16/06/17, 10:04	-	BigBlueButtonBN: Login to BBB online practical session	BigBlueButtonBN	BigBlueButtonBN meeting created	The user with id 'xx' created a bigbluebutton meeting for the bigbluebuttonbn activity with id 'xx' for the course id 'xx'.	web
Hart Norbert	16/06/17, 10:04	-	BigBlueButtonBN: Login to BBB online practical session	BigBlueButtonBN	BigBlueButtonBN activity viewed	The user with id 'xx' viewed the bigbluebuttonbn activity with id 'xx' for the course id 'xx'.	web
Hart Norbert	16/06/17, 10:04	-	External tool: Homework 10	LTI	Course module viewed	The user with id 'xx' viewed the 'lti' activity with course module id 'xx'.	web
Hart Norbert	13/06/17, 17:18	-	Forum: L3 stats discussion forum	Forum	Course module viewed	The user with id 'xx' viewed the 'forum' activity with course module id 'xx'.	web
Hart Norbert	13/06/17, 17:18	-	Folder: Lecture notes	Folder	Course module viewed	The user with id 'xx' viewed the 'folder' activity with course module id 'xx'.	web
Hart Norbert	13/06/17, 14:44	-	Forum: L3 stats discussion forum	Forum	Discussion viewed	The user with id 'xx' has viewed the discussion with id 'xx' in the forum with course module id 'xx'.	web
Hart Norbert	13/06/17, 14:44	-	Forum: L3 stats discussion forum	Forum	Discussion viewed	The user with id 'xx' has viewed the discussion with id 'xx' in the forum with course module id 'xx'.	web
Hart Norbert	13/06/17, 14:44	-	Forum: L3 stats discussion forum	Forum	Discussion viewed	The user with id 'xx' has viewed the discussion with id 'xx' in the forum with course module id 'xx'.	web
Hart Norbert	13/06/17, 14:44	-	Forum: L3 stats discussion forum	Forum	Discussion viewed	The user with id 'xx' has viewed the discussion with id 'xx' in the forum with course module id 'xx'.	web
Hart Norbert	13/06/17, 14:44	-	Forum: L3 stats discussion forum	Forum	Discussion viewed	The user with id 'xx' has viewed the discussion with id 'xx' in the forum with course module id 'xx'.	web
Hart Norbert	13/06/17, 14:44	-	Forum: L3 stats discussion forum	Forum	Discussion viewed	The user with id 'xx' has viewed the discussion with id 'xx' in the forum with course module id 'xx'.	web
Hart Norbert	13/06/17, 14:44	-	Forum: L3 stats discussion forum	Forum	Discussion viewed	The user with id 'xx' has viewed the discussion with id 'xx' in the forum with course module id 'xx'.	web
Hart Norbert	13/06/17, 14:44	-	Forum: L3 stats discussion forum	Forum	Discussion viewed	The user with id 'xx' has viewed the discussion with id 'xx' in the forum with course module id 'xx'.	web
Hart Norbert	13/06/17, 14:43	-	Forum: L3 stats discussion forum	Forum	Discussion viewed	The user with id 'xx' has viewed the discussion with id 'xx' in the forum with course module id 'xx'.	web
Hart Norbert	13/06/17, 14:41	-	Forum: L3 stats discussion forum	Forum	Discussion viewed	The user with id 'xx' has viewed the discussion with id 'xx' in the forum with course module id 'xx'.	web
Hart Norbert	11/06/17, 00:24	-	External tool: Homework 6	LTI	Course module viewed	The user with id 'xx' viewed the 'lti' activity with course module id 'xx'.	web
Hart Norbert	11/06/17, 00:24	-	External tool: Homework 10	LTI	Course module viewed	The user with id 'xx' viewed the 'lti' activity with course module id 'xx'.	web
Hart Norbert	11/06/17, 00:23	-	Forum: L3 stats discussion forum	Forum	Discussion viewed	The user with id 'xx' has viewed the discussion with id 'xx' in the forum with course module id 'xx'.	web
Hart Norbert	11/06/17, 00:23	-	Forum: L3 stats discussion forum	Forum	Discussion viewed	The user with id 'xx' has viewed the discussion with id 'xx' in the forum with course module id 'xx'.	web
Hart Norbert	11/06/17, 00:22	-	Forum: L3 stats discussion forum	Forum	Discussion viewed	The user with id 'xx' has viewed the discussion with id 'xx' in the forum with course module id 'xx'.	web
Hart Norbert	9/06/17, 19:00	-	External tool: Homework 4	LTI	Course module viewed	The user with id 'xx' viewed the 'lti' activity with course module id 'xx'.	web
Hart Norbert	9/06/17, 19:00	-	External tool: Homework 3 (Answers)	LTI	Course module viewed	The user with id 'xx' viewed the 'lti' activity with course module id 'xx'.	web
Hart Norbert	9/06/17, 18:59	-	Folder: Homework 1 &amp; 2 (Practice)	Folder	Course module viewed	The user with id 'xx' viewed the 'folder' activity with course module id 'xx'.	web
Hart Norbert	9/06/17, 18:09	-	External tool: Homework 10	LTI	Course module viewed	The user with id 'xx' viewed the 'lti' activity with course module id 'xx'.	web
Hart Norbert	9/06/17, 18:09	-	Forum: L3 stats discussion forum	Forum	Discussion viewed	The user with id 'xx' has viewed the discussion with id 'xx' in the forum with course module id 'xx'.	web
Hart Norbert	9/06/17, 18:09	-	Forum: L3 stats discussion forum	Forum	Course module viewed	The user with id 'xx' viewed the 'forum' activity with course module id 'xx'.	web
Hart Norbert	9/06/17, 18:09	-	Forum: L3 stats discussion forum	Forum	Discussion viewed	The user with id 'xx' has viewed the discussion with id 'xx' in the forum with course module id 'xx'.	web
Hart Norbert	9/06/17, 18:09	-	Forum: L3 stats discussion forum	Forum	Course module viewed	The user with id 'xx' viewed the 'forum' activity with course module id 'xx'.	web
Hart Norbert	8/06/17, 13:35	-	Folder: Homework 1 &amp; 2 (Practice)	Folder	Course module viewed	The user with id 'xx' viewed the 'folder' activity with course module id 'xx'.	web
Hart Norbert	8/06/17, 13:34	-	Folder: Lecture notes	Folder	Course module viewed	The user with id 'xx' viewed the 'folder' activity with course module id 'xx'.	web
Hart Norbert	8/06/17, 12:51	-	Folder: Lecture notes	Folder	Course module viewed	The user with id 'xx' viewed the 'folder' activity with course module id 'xx'.	web
Hart Norbert	8/06/17, 12:41	-	Folder: Homework 1 &amp; 2 (Practice)	Folder	Course module viewed	The user with id 'xx' viewed the 'folder' activity with course module id 'xx'.	web
Hart Norbert	8/06/17, 12:41	-	External tool: Homework 3 (Answers)	LTI	Course module viewed	The user with id 'xx' viewed the 'lti' activity with course module id 'xx'.	web
Hart Norbert	8/06/17, 12:40	-	Folder: Lecture notes	Folder	Course module viewed	The user with id 'xx' viewed the 'folder' activity with course module id 'xx'.	web
Hart Norbert	8/06/17, 12:40	-	External tool: Homework 10	LTI	Course module viewed	The user with id 'xx' viewed the 'lti' activity with course module id 'xx'.	web
Hart Norbert	8/06/17, 12:39	-	Folder: Lecture notes	Folder	Course module viewed	The user with id 'xx' viewed the 'folder' activity with course module id 'xx'.	web
Hart Norbert	7/06/17, 20:05	-	Folder: Lecture notes	Folder	Course module viewed	The user with id 'xx' viewed the 'folder' activity with course module id 'xx'.	web
Hart Norbert	7/06/17, 19:41	-	External tool: Homework 10	LTI	Course module viewed	The user with id 'xx' viewed the 'lti' activity with course module id 'xx'.	web
Hart Norbert	7/06/17, 19:29	-	External tool: Homework 10	LTI	Course module viewed	The user with id 'xx' viewed the 'lti' activity with course module id 'xx'.	web
Hart Norbert	7/06/17, 16:30	-	External tool: Homework 10	LTI	Course module viewed	The user with id 'xx' viewed the 'lti' activity with course module id 'xx'.	web
Hart Norbert	7/06/17, 16:29	-	External tool: Homework 4	LTI	Course module viewed	The user with id 'xx' viewed the 'lti' activity with course module id 'xx'.	web
Hart Norbert	7/06/17, 16:29	-	External tool: Homework 3 (Answers)	LTI	Course module viewed	The user with id 'xx' viewed the 'lti' activity with course module id 'xx'.	web
Hart Norbert	7/06/17, 16:29	-	External tool: Homework 8	LTI	Course module viewed	The user with id 'xx' viewed the 'lti' activity with course module id 'xx'.	web
Hart Norbert	4/06/17, 20:13	-	Forum: L3 stats discussion forum	Forum	Discussion viewed	The user with id 'xx' has viewed the discussion with id 'xx' in the forum with course module id 'xx'.	web
Hart Norbert	2/06/17, 15:37	-	Folder: Lecture notes	Folder	Course module viewed	The user with id 'xx' viewed the 'folder' activity with course module id 'xx'.	web
Hart Norbert	2/06/17, 11:55	-	External tool: Homework 9	LTI	Course module viewed	The user with id 'xx' viewed the 'lti' activity with course module id 'xx'.	web
Hart Norbert	2/06/17, 11:55	-	Folder: Lecture notes	Folder	Course module viewed	The user with id 'xx' viewed the 'folder' activity with course module id 'xx'.	web
Hart Norbert	2/06/17, 01:05	-	Folder: Lecture notes	Folder	Course module viewed	The user with id 'xx' viewed the 'folder' activity with course module id 'xx'.	web
Hart Norbert	1/06/17, 21:20	-	External tool: Homework 9	LTI	Course module viewed	The user with id 'xx' viewed the 'lti' activity with course module id 'xx'.	web
Hart Norbert	1/06/17, 20:43	-	Forum: L3 stats discussion forum	Forum	Discussion viewed	The user with id 'xx' has viewed the discussion with id 'xx' in the forum with course module id 'xx'.	web
Hart Norbert	1/06/17, 20:43	-	Forum: L3 stats discussion forum	Forum	Discussion viewed	The user with id 'xx' has viewed the discussion with id 'xx' in the forum with course module id 'xx'.	web
Hart Norbert	1/06/17, 20:43	-	Forum: L3 stats discussion forum	Forum	Course module viewed	The user with id 'xx' viewed the 'forum' activity with course module id 'xx'.	web
Hart Norbert	1/06/17, 16:32	-	Forum: L3 stats discussion forum	Forum	Discussion viewed	The user with id 'xx' has viewed the discussion with id 'xx' in the forum with course module id 'xx'.	web
Hart Norbert	1/06/17, 15:49	-	Forum: L3 stats discussion forum	Forum	Discussion viewed	The user with id 'xx' has viewed the discussion with id 'xx' in the forum with course module id 'xx'.	web
Hart Norbert	1/06/17, 15:48	-	Forum: L3 stats discussion forum	Forum	Discussion viewed	The user with id 'xx' has viewed the discussion with id 'xx' in the forum with course module id 'xx'.	web
Hart Norbert	1/06/17, 15:48	-	Forum: L3 stats discussion forum	Forum	Course module viewed	The user with id 'xx' viewed the 'forum' activity with course module id 'xx'.	web
Hart Norbert	1/06/17, 14:24	-	Forum: L3 stats discussion forum	Forum	Discussion viewed	The user with id 'xx' has viewed the discussion with id 'xx' in the forum with course module id 'xx'.	web
Hart Norbert	1/06/17, 14:23	-	External tool: Homework 9	LTI	Course module viewed	The user with id 'xx' viewed the 'lti' activity with course module id 'xx'.	web
Hart Norbert	1/06/17, 14:20	-	Forum: L3 stats discussion forum	Forum	Discussion viewed	The user with id 'xx' has viewed the discussion with id 'xx' in the forum with course module id 'xx'.	web
Hart Norbert	1/06/17, 14:13	-	Forum: L3 stats discussion forum	Forum	Course module viewed	The user with id 'xx' viewed the 'forum' activity with course module id 'xx'.	web
Hart Norbert	1/06/17, 14:13	-	External tool: Homework 9	LTI	Course module viewed	The user with id 'xx' viewed the 'lti' activity with course module id 'xx'.	web
Hart Norbert	1/06/17, 14:13	-	Folder: Lecture notes	Folder	Course module viewed	The user with id 'xx' viewed the 'folder' activity with course module id 'xx'.	web
Hart Norbert	30/05/17, 22:13	-	External tool: Homework 9	LTI	Course module viewed	The user with id 'xx' viewed the 'lti' activity with course module id 'xx'.	web
Hart Norbert	30/05/17, 21:25	-	External tool: Homework 9	LTI	Course module viewed	The user with id 'xx' viewed the 'lti' activity with course module id 'xx'.	web
Hart Norbert	28/05/17, 22:13	-	Forum: L3 stats discussion forum	Forum	Discussion viewed	The user with id 'xx' has viewed the discussion with id 'xx' in the forum with course module id 'xx'.	web
Hart Norbert	28/05/17, 22:13	-	Forum: L3 stats discussion forum	Forum	Course module viewed	The user with id 'xx' viewed the 'forum' activity with course module id 'xx'.	web
Hart Norbert	27/05/17, 13:03	-	Forum: L3 stats discussion forum	Forum	Discussion viewed	The user with id 'xx' has viewed the discussion with id 'xx' in the forum with course module id 'xx'.	web
Hart Norbert	27/05/17, 13:03	-	Forum: L3 stats discussion forum	Forum	Discussion viewed	The user with id 'xx' has viewed the discussion with id 'xx' in the forum with course module id 'xx'.	web
Hart Norbert	27/05/17, 13:03	-	Forum: L3 stats discussion forum	Forum	Discussion viewed	The user with id 'xx' has viewed the discussion with id 'xx' in the forum with course module id 'xx'.	web
Hart Norbert	27/05/17, 13:03	-	Forum: L3 stats discussion forum	Forum	Course module viewed	The user with id 'xx' viewed the 'forum' activity with course module id 'xx'.	web
Hart Norbert	27/05/17, 13:00	-	External tool: Homework 9	LTI	Course module viewed	The user with id 'xx' viewed the 'lti' activity with course module id 'xx'.	web
Hart Norbert	27/05/17, 12:59	-	Forum: L3 stats discussion forum	Forum	Course module viewed	The user with id 'xx' viewed the 'forum' activity with course module id 'xx'.	web
Hart Norbert	27/05/17, 12:59	-	Forum: L3 stats discussion forum	Forum	Discussion viewed	The user with id 'xx' has viewed the discussion with id 'xx' in the forum with course module id 'xx'.	web
Hart Norbert	27/05/17, 12:55	-	Forum: L3 stats discussion forum	Forum	Discussion viewed	The user with id 'xx' has viewed the discussion with id 'xx' in the forum with course module id 'xx'.	web
Hart Norbert	25/05/17, 11:48	-	External tool: Homework 8	LTI	Course module viewed	The user with id 'xx' viewed the 'lti' activity with course module id 'xx'.	web
Hart Norbert	24/05/17, 17:21	-	External tool: Homework 8	LTI	Course module viewed	The user with id 'xx' viewed the 'lti' activity with course module id 'xx'.	web
Hart Norbert	23/05/17, 22:12	-	External tool: Homework 8	LTI	Course module viewed	The user with id 'xx' viewed the 'lti' activity with course module id 'xx'.	web
Hart Norbert	23/05/17, 21:13	-	Folder: Lecture notes	Folder	Course module viewed	The user with id 'xx' viewed the 'folder' activity with course module id 'xx'.	web
Hart Norbert	23/05/17, 21:12	-	External tool: Homework 6	LTI	Course module viewed	The user with id 'xx' viewed the 'lti' activity with course module id 'xx'.	web
Hart Norbert	23/05/17, 21:02	-	Folder: Lecture notes	Folder	Course module viewed	The user with id 'xx' viewed the 'folder' activity with course module id 'xx'.	web
Hart Norbert	23/05/17, 20:51	-	Forum: L3 stats discussion forum	Forum	Discussion viewed	The user with id 'xx' has viewed the discussion with id 'xx' in the forum with course module id 'xx'.	web
Hart Norbert	23/05/17, 16:26	-	Folder: Lecture notes	Folder	Course module viewed	The user with id 'xx' viewed the 'folder' activity with course module id 'xx'.	web
Hart Norbert	22/05/17, 16:12	-	External tool: Homework 8	LTI	Course module viewed	The user with id 'xx' viewed the 'lti' activity with course module id 'xx'.	web
Hart Norbert	22/05/17, 15:55	-	External tool: Homework 8	LTI	Course module viewed	The user with id 'xx' viewed the 'lti' activity with course module id 'xx'.	web
Hart Norbert	22/05/17, 15:52	-	External tool: Homework 8	LTI	Course module viewed	The user with id 'xx' viewed the 'lti' activity with course module id 'xx'.	web
Hart Norbert	22/05/17, 15:47	-	Folder: Lecture notes	Folder	Course module viewed	The user with id 'xx' viewed the 'folder' activity with course module id 'xx'.	web
Hart Norbert	22/05/17, 15:43	-	External tool: Homework 8	LTI	Course module viewed	The user with id 'xx' viewed the 'lti' activity with course module id 'xx'.	web
Hart Norbert	22/05/17, 14:36	-	External tool: Homework 8	LTI	Course module viewed	The user with id 'xx' viewed the 'lti' activity with course module id 'xx'.	web
Hart Norbert	20/05/17, 19:08	-	Folder: Lecture notes	Folder	Course module viewed	The user with id 'xx' viewed the 'folder' activity with course module id 'xx'.	web
Hart Norbert	20/05/17, 15:18	-	Folder: Lecture notes	Folder	Course module viewed	The user with id 'xx' viewed the 'folder' activity with course module id 'xx'.	web
Hart Norbert	20/05/17, 15:18	-	Forum: L3 stats discussion forum	Forum	Course module viewed	The user with id 'xx' viewed the 'forum' activity with course module id 'xx'.	web
Hart Norbert	20/05/17, 15:17	-	BigBlueButtonBN: Login to BBB online practical session	BigBlueButtonBN	BigBlueButtonBN meeting joined	The user with id 'xx' has joined a bigbluebutton meeting for the bigbluebuttonbn activity with id 'xx' for the course id 'xx'.	web
Hart Norbert	20/05/17, 15:17	-	BigBlueButtonBN: Login to BBB online practical session	BigBlueButtonBN	BigBlueButtonBN meeting created	The user with id 'xx' created a bigbluebutton meeting for the bigbluebuttonbn activity with id 'xx' for the course id 'xx'.	web
Hart Norbert	20/05/17, 15:17	-	BigBlueButtonBN: Login to BBB online practical session	BigBlueButtonBN	BigBlueButtonBN activity viewed	The user with id 'xx' viewed the bigbluebuttonbn activity with id 'xx' for the course id 'xx'.	web
Hart Norbert	20/05/17, 15:17	-	Folder: Homework 1 &amp; 2 (Practice)	Folder	Course module viewed	The user with id 'xx' viewed the 'folder' activity with course module id 'xx'.	web
Hart Norbert	20/05/17, 15:17	-	External tool: Homework 3 (Answers)	LTI	Course module viewed	The user with id 'xx' viewed the 'lti' activity with course module id 'xx'.	web
Hart Norbert	20/05/17, 09:23	-	Folder: Lecture notes	Folder	Course module viewed	The user with id 'xx' viewed the 'folder' activity with course module id 'xx'.	web
Hart Norbert	19/05/17, 21:44	-	External tool: Homework 8	LTI	Course module viewed	The user with id 'xx' viewed the 'lti' activity with course module id 'xx'.	web
Hart Norbert	19/05/17, 21:44	-	Forum: L3 stats discussion forum	Forum	Course module viewed	The user with id 'xx' viewed the 'forum' activity with course module id 'xx'.	web
Hart Norbert	19/05/17, 21:43	-	Forum: L3 stats discussion forum	Forum	Discussion viewed	The user with id 'xx' has viewed the discussion with id 'xx' in the forum with course module id 'xx'.	web
Hart Norbert	18/05/17, 19:30	-	Forum: L3 stats discussion forum	Forum	Discussion viewed	The user with id 'xx' has viewed the discussion with id 'xx' in the forum with course module id 'xx'.	web
Hart Norbert	18/05/17, 10:52	-	Forum: L3 stats discussion forum	Forum	Discussion viewed	The user with id 'xx' has viewed the discussion with id 'xx' in the forum with course module id 'xx'.	web
Hart Norbert	18/05/17, 10:51	-	Forum: L3 stats discussion forum	Forum	Discussion viewed	The user with id 'xx' has viewed the discussion with id 'xx' in the forum with course module id 'xx'.	web
Hart Norbert	17/05/17, 15:56	-	Forum: L3 stats discussion forum	Forum	Discussion viewed	The user with id 'xx' has viewed the discussion with id 'xx' in the forum with course module id 'xx'.	web
Hart Norbert	17/05/17, 15:55	-	Forum: L3 stats discussion forum	Forum	Discussion viewed	The user with id 'xx' has viewed the discussion with id 'xx' in the forum with course module id 'xx'.	web
Hart Norbert	17/05/17, 15:55	-	Folder: Lecture notes	Folder	Course module viewed	The user with id 'xx' viewed the 'folder' activity with course module id 'xx'.	web
Hart Norbert	17/05/17, 15:19	-	External tool: Homework 7	LTI	Course module viewed	The user with id 'xx' viewed the 'lti' activity with course module id 'xx'.	web
Hart Norbert	17/05/17, 15:15	-	External tool: Survey: Perceptions of Statistics	LTI	Course module viewed	The user with id 'xx' viewed the 'lti' activity with course module id 'xx'.	web
Hart Norbert	15/05/17, 12:22	-	External tool: Homework 7	LTI	Course module viewed	The user with id 'xx' viewed the 'lti' activity with course module id 'xx'.	web
Hart Norbert	13/05/17, 21:16	-	Folder: Lecture notes	Folder	Course module viewed	The user with id 'xx' viewed the 'folder' activity with course module id 'xx'.	web
Hart Norbert	11/05/17, 19:20	-	Forum: L3 stats discussion forum	Forum	Discussion viewed	The user with id 'xx' has viewed the discussion with id 'xx' in the forum with course module id 'xx'.	web
Hart Norbert	11/05/17, 19:20	-	Forum: L3 stats discussion forum	Forum	Discussion viewed	The user with id 'xx' has viewed the discussion with id 'xx' in the forum with course module id 'xx'.	web
Hart Norbert	10/05/17, 21:59	-	External tool: Homework 6	LTI	Course module viewed	The user with id 'xx' viewed the 'lti' activity with course module id 'xx'.	web
Hart Norbert	10/05/17, 21:58	-	Forum: L3 stats discussion forum	Forum	Discussion viewed	The user with id 'xx' has viewed the discussion with id 'xx' in the forum with course module id 'xx'.	web
Hart Norbert	8/05/17, 14:54	-	External tool: Homework 6	LTI	Course module viewed	The user with id 'xx' viewed the 'lti' activity with course module id 'xx'.	web
Hart Norbert	8/05/17, 14:34	-	External tool: Homework 6	LTI	Course module viewed	The user with id 'xx' viewed the 'lti' activity with course module id 'xx'.	web
Hart Norbert	8/05/17, 10:39	-	External tool: Homework 6	LTI	Course module viewed	The user with id 'xx' viewed the 'lti' activity with course module id 'xx'.	web
Hart Norbert	8/05/17, 10:23	-	Forum: L3 stats discussion forum	Forum	Discussion viewed	The user with id 'xx' has viewed the discussion with id 'xx' in the forum with course module id 'xx'.	web
Hart Norbert	6/05/17, 10:22	-	Forum: L3 stats discussion forum	Forum	Discussion viewed	The user with id 'xx' has viewed the discussion with id 'xx' in the forum with course module id 'xx'.	web
Hart Norbert	5/05/17, 16:28	-	Folder: Lecture notes	Folder	Course module viewed	The user with id 'xx' viewed the 'folder' activity with course module id 'xx'.	web
Hart Norbert	5/05/17, 08:55	-	External tool: Homework 5	LTI	Course module viewed	The user with id 'xx' viewed the 'lti' activity with course module id 'xx'.	web
Hart Norbert	3/05/17, 21:50	-	Forum: L3 stats discussion forum	Forum	Discussion viewed	The user with id 'xx' has viewed the discussion with id 'xx' in the forum with course module id 'xx'.	web
Hart Norbert	3/05/17, 21:50	-	Forum: L3 stats discussion forum	Forum	Discussion viewed	The user with id 'xx' has viewed the discussion with id 'xx' in the forum with course module id 'xx'.	web
Hart Norbert	3/05/17, 14:59	-	External tool: Homework 5	LTI	Course module viewed	The user with id 'xx' viewed the 'lti' activity with course module id 'xx'.	web
Hart Norbert	2/05/17, 15:13	-	External tool: Homework 5	LTI	Course module viewed	The user with id 'xx' viewed the 'lti' activity with course module id 'xx'.	web
Hart Norbert	25/04/17, 18:13	-	Folder: Lecture notes	Folder	Course module viewed	The user with id 'xx' viewed the 'folder' activity with course module id 'xx'.	web
Hart Norbert	25/04/17, 17:23	-	External tool: Homework 5	LTI	Course module viewed	The user with id 'xx' viewed the 'lti' activity with course module id 'xx'.	web
Hart Norbert	25/04/17, 12:37	-	External tool: Homework 5	LTI	Course module viewed	The user with id 'xx' viewed the 'lti' activity with course module id 'xx'.	web
Hart Norbert	23/04/17, 19:24	-	External tool: Homework 5	LTI	Course module viewed	The user with id 'xx' viewed the 'lti' activity with course module id 'xx'.	web
Hart Norbert	23/04/17, 19:23	-	External tool: Homework 4	LTI	Course module viewed	The user with id 'xx' viewed the 'lti' activity with course module id 'xx'.	web
Hart Norbert	23/04/17, 19:23	-	Forum: L3 stats discussion forum	Forum	Discussion viewed	The user with id 'xx' has viewed the discussion with id 'xx' in the forum with course module id 'xx'.	web
Hart Norbert	23/04/17, 19:23	-	Forum: L3 stats discussion forum	Forum	Course module viewed	The user with id 'xx' viewed the 'forum' activity with course module id 'xx'.	web
Hart Norbert	23/04/17, 19:21	-	Forum: L3 stats discussion forum	Forum	Discussion viewed	The user with id 'xx' has viewed the discussion with id 'xx' in the forum with course module id 'xx'.	web
Hart Norbert	22/04/17, 10:39	-	BigBlueButtonBN: Login to BBB online practical session	BigBlueButtonBN	BigBlueButtonBN meeting joined	The user with id 'xx' has joined a bigbluebutton meeting for the bigbluebuttonbn activity with id 'xx' for the course id 'xx'.	web
Hart Norbert	22/04/17, 10:39	-	BigBlueButtonBN: Login to BBB online practical session	BigBlueButtonBN	BigBlueButtonBN meeting created	The user with id 'xx' created a bigbluebutton meeting for the bigbluebuttonbn activity with id 'xx' for the course id 'xx'.	web
Hart Norbert	22/04/17, 10:39	-	BigBlueButtonBN: Login to BBB online practical session	BigBlueButtonBN	BigBlueButtonBN activity viewed	The user with id 'xx' viewed the bigbluebuttonbn activity with id 'xx' for the course id 'xx'.	web
Hart Norbert	22/04/17, 10:33	-	BigBlueButtonBN: Login to BBB online practical session	BigBlueButtonBN	BigBlueButtonBN meeting joined	The user with id 'xx' has joined a bigbluebutton meeting for the bigbluebuttonbn activity with id 'xx' for the course id 'xx'.	web
Hart Norbert	22/04/17, 10:33	-	BigBlueButtonBN: Login to BBB online practical session	BigBlueButtonBN	BigBlueButtonBN meeting created	The user with id 'xx' created a bigbluebutton meeting for the bigbluebuttonbn activity with id 'xx' for the course id 'xx'.	web
Hart Norbert	22/04/17, 10:33	-	BigBlueButtonBN: Login to BBB online practical session	BigBlueButtonBN	BigBlueButtonBN activity viewed	The user with id 'xx' viewed the bigbluebuttonbn activity with id 'xx' for the course id 'xx'.	web
Hart Norbert	20/04/17, 23:33	-	External tool: Homework 4	LTI	Course module viewed	The user with id 'xx' viewed the 'lti' activity with course module id 'xx'.	web
Hart Norbert	20/04/17, 18:15	-	External tool: Homework 4	LTI	Course module viewed	The user with id 'xx' viewed the 'lti' activity with course module id 'xx'.	web
Hart Norbert	19/04/17, 20:55	-	Folder: Lecture notes	Folder	Course module viewed	The user with id 'xx' viewed the 'folder' activity with course module id 'xx'.	web
Hart Norbert	19/04/17, 20:55	-	External tool: Homework 4	LTI	Course module viewed	The user with id 'xx' viewed the 'lti' activity with course module id 'xx'.	web
Hart Norbert	19/04/17, 16:33	-	External tool: Homework 4	LTI	Course module viewed	The user with id 'xx' viewed the 'lti' activity with course module id 'xx'.	web
Hart Norbert	19/04/17, 15:10	-	External tool: Homework 4	LTI	Course module viewed	The user with id 'xx' viewed the 'lti' activity with course module id 'xx'.	web
Hart Norbert	18/04/17, 15:26	-	Folder: Lecture notes	Folder	Course module viewed	The user with id 'xx' viewed the 'folder' activity with course module id 'xx'.	web
Hart Norbert	18/04/17, 13:15	-	Folder: Lecture notes	Folder	Course module viewed	The user with id 'xx' viewed the 'folder' activity with course module id 'xx'.	web
Hart Norbert	18/04/17, 13:13	-	External tool: Homework 4	LTI	Course module viewed	The user with id 'xx' viewed the 'lti' activity with course module id 'xx'.	web
Hart Norbert	16/04/17, 10:50	-	Forum: L3 stats discussion forum	Forum	Discussion viewed	The user with id 'xx' has viewed the discussion with id 'xx' in the forum with course module id 'xx'.	web
Hart Norbert	16/04/17, 10:50	-	Forum: L3 stats discussion forum	Forum	Discussion viewed	The user with id 'xx' has viewed the discussion with id 'xx' in the forum with course module id 'xx'.	web
Hart Norbert	15/04/17, 15:10	-	Forum: L3 stats discussion forum	Forum	Discussion viewed	The user with id 'xx' has viewed the discussion with id 'xx' in the forum with course module id 'xx'.	web
Hart Norbert	15/04/17, 15:10	-	Forum: L3 stats discussion forum	Forum	Course module viewed	The user with id 'xx' viewed the 'forum' activity with course module id 'xx'.	web
Hart Norbert	14/04/17, 11:44	-	Forum: L3 stats discussion forum	Forum	Discussion viewed	The user with id 'xx' has viewed the discussion with id 'xx' in the forum with course module id 'xx'.	web
Hart Norbert	12/04/17, 13:47	-	External tool: Homework 3 Original Link	LTI	Course module viewed	The user with id 'xx' viewed the 'lti' activity with course module id 'xx'.	web
Hart Norbert	12/04/17, 12:57	-	Folder: Lecture notes	Folder	Course module viewed	The user with id 'xx' viewed the 'folder' activity with course module id 'xx'.	web
Hart Norbert	12/04/17, 12:09	-	External tool: Homework 3 Original Link	LTI	Course module viewed	The user with id 'xx' viewed the 'lti' activity with course module id 'xx'.	web
Hart Norbert	11/04/17, 17:03	-	External tool: Homework 3 Original Link	LTI	Course module viewed	The user with id 'xx' viewed the 'lti' activity with course module id 'xx'.	web
Hart Norbert	11/04/17, 16:58	-	Forum: L3 stats discussion forum	Forum	Discussion viewed	The user with id 'xx' has viewed the discussion with id 'xx' in the forum with course module id 'xx'.	web
Hart Norbert	11/04/17, 16:58	-	Forum: L3 stats discussion forum	Forum	Course module viewed	The user with id 'xx' viewed the 'forum' activity with course module id 'xx'.	web
Hart Norbert	11/04/17, 16:58	-	Forum: L3 stats discussion forum	Forum	Course module viewed	The user with id 'xx' viewed the 'forum' activity with course module id 'xx'.	web
Hart Norbert	11/04/17, 16:02	-	External tool: Homework 3 Original Link	LTI	Course module viewed	The user with id 'xx' viewed the 'lti' activity with course module id 'xx'.	web
Hart Norbert	10/04/17, 22:17	-	Forum: L3 stats discussion forum	Forum	Discussion viewed	The user with id 'xx' has viewed the discussion with id 'xx' in the forum with course module id 'xx'.	web
Hart Norbert	10/04/17, 22:17	-	Forum: L3 stats discussion forum	Forum	Discussion viewed	The user with id 'xx' has viewed the discussion with id 'xx' in the forum with course module id 'xx'.	web
Hart Norbert	10/04/17, 22:17	-	Forum: L3 stats discussion forum	Forum	Discussion viewed	The user with id 'xx' has viewed the discussion with id 'xx' in the forum with course module id 'xx'.	web
Hart Norbert	10/04/17, 22:13	-	Forum: L3 stats discussion forum	Forum	Discussion viewed	The user with id 'xx' has viewed the discussion with id 'xx' in the forum with course module id 'xx'.	web
Hart Norbert	9/04/17, 12:14	-	Folder: Lecture notes	Folder	Course module viewed	The user with id 'xx' viewed the 'folder' activity with course module id 'xx'.	web
Hart Norbert	9/04/17, 11:46	-	External tool: Homework 3 Original Link	LTI	Course module viewed	The user with id 'xx' viewed the 'lti' activity with course module id 'xx'.	web
Hart Norbert	9/04/17, 00:19	-	Forum: L3 stats discussion forum	Forum	Discussion viewed	The user with id 'xx' has viewed the discussion with id 'xx' in the forum with course module id 'xx'.	web
Hart Norbert	5/04/17, 14:58	-	Folder: Homework 1 &amp; 2 (Practice)	Folder	Course module viewed	The user with id 'xx' viewed the 'folder' activity with course module id 'xx'.	web
Hart Norbert	4/04/17, 14:00	-	Folder: Homework 1 &amp; 2 (Practice)	Folder	Course module viewed	The user with id 'xx' viewed the 'folder' activity with course module id 'xx'.	web
Hart Norbert	4/04/17, 12:57	-	Folder: Lecture notes	Folder	Course module viewed	The user with id 'xx' viewed the 'folder' activity with course module id 'xx'.	web
Hart Norbert	4/04/17, 12:56	-	URL: Link to R tutorials	URL	Course module viewed	The user with id 'xx' viewed the 'url' activity with course module id 'xx'.	web
Hart Norbert	4/04/17, 12:52	-	Folder: Homework 1 &amp; 2 (Practice)	Folder	Course module viewed	The user with id 'xx' viewed the 'folder' activity with course module id 'xx'.	web
Hart Norbert	2/04/17, 17:38	-	Forum: L3 stats discussion forum	Forum	Discussion viewed	The user with id 'xx' has viewed the discussion with id 'xx' in the forum with course module id 'xx'.	web
Hart Norbert	2/04/17, 17:31	-	Folder: Lecture notes	Folder	Course module viewed	The user with id 'xx' viewed the 'folder' activity with course module id 'xx'.	web
Hart Norbert	2/04/17, 17:31	-	Forum: L3 stats discussion forum	Forum	Course module viewed	The user with id 'xx' viewed the 'forum' activity with course module id 'xx'.	web
Hart Norbert	2/04/17, 17:28	-	Folder: Lecture notes	Folder	Course module viewed	The user with id 'xx' viewed the 'folder' activity with course module id 'xx'.	web
Hart Norbert	29/03/17, 15:48	-	BigBlueButtonBN: Login to BBB online practical session	BigBlueButtonBN	BigBlueButtonBN meeting joined	The user with id 'xx' has joined a bigbluebutton meeting for the bigbluebuttonbn activity with id 'xx' for the course id 'xx'.	web
Hart Norbert	29/03/17, 15:48	-	BigBlueButtonBN: Login to BBB online practical session	BigBlueButtonBN	BigBlueButtonBN meeting created	The user with id 'xx' created a bigbluebutton meeting for the bigbluebuttonbn activity with id 'xx' for the course id 'xx'.	web
Hart Norbert	29/03/17, 15:48	-	BigBlueButtonBN: Login to BBB online practical session	BigBlueButtonBN	BigBlueButtonBN activity viewed	The user with id 'xx' viewed the bigbluebuttonbn activity with id 'xx' for the course id 'xx'.	web
Hart Norbert	27/03/17, 13:19	-	Folder: Homework 1 &amp; 2 (Practice)	Folder	Course module viewed	The user with id 'xx' viewed the 'folder' activity with course module id 'xx'.	web
Hart Norbert	27/03/17, 13:19	-	Folder: Homework 1 &amp; 2 (Practice)	Folder	Course module viewed	The user with id 'xx' viewed the 'folder' activity with course module id 'xx'.	web
Hart Norbert	27/03/17, 12:40	-	Folder: Lecture notes	Folder	Course module viewed	The user with id 'xx' viewed the 'folder' activity with course module id 'xx'.	web
Hart Norbert	27/03/17, 12:33	-	Folder: Homework 1 &amp; 2 (Practice)	Folder	Course module viewed	The user with id 'xx' viewed the 'folder' activity with course module id 'xx'.	web
Hart Norbert	27/03/17, 12:19	-	URL: Link to R tutorials	URL	Course module viewed	The user with id 'xx' viewed the 'url' activity with course module id 'xx'.	web
Hart Norbert	27/03/17, 11:49	-	URL: Link to R tutorials	URL	Course module viewed	The user with id 'xx' viewed the 'url' activity with course module id 'xx'.	web
Hart Norbert	27/03/17, 11:31	-	Folder: Homework 1 &amp; 2 (Practice)	Folder	Course module viewed	The user with id 'xx' viewed the 'folder' activity with course module id 'xx'.	web
Hart Norbert	27/03/17, 11:31	-	Folder: Lecture notes	Folder	Course module viewed	The user with id 'xx' viewed the 'folder' activity with course module id 'xx'.	web
Hart Norbert	27/03/17, 11:31	-	Forum: L3 stats discussion forum	Forum	Course module viewed	The user with id 'xx' viewed the 'forum' activity with course module id 'xx'.	web
Hart Norbert	27/03/17, 11:31	-	BigBlueButtonBN: Login to BBB online practical session	BigBlueButtonBN	BigBlueButtonBN meeting joined	The user with id 'xx' has joined a bigbluebutton meeting for the bigbluebuttonbn activity with id 'xx' for the course id 'xx'.	web
Hart Norbert	27/03/17, 11:31	-	BigBlueButtonBN: Login to BBB online practical session	BigBlueButtonBN	BigBlueButtonBN meeting created	The user with id 'xx' created a bigbluebutton meeting for the bigbluebuttonbn activity with id 'xx' for the course id 'xx'.	web
Hart Norbert	27/03/17, 11:31	-	BigBlueButtonBN: Login to BBB online practical session	BigBlueButtonBN	BigBlueButtonBN activity viewed	The user with id 'xx' viewed the bigbluebuttonbn activity with id 'xx' for the course id 'xx'.	web
Hart Norbert	27/03/17, 11:31	-	URL: Link to R tutorials	URL	Course module viewed	The user with id 'xx' viewed the 'url' activity with course module id 'xx'.	web
Hart Norbert	27/03/17, 11:04	-	Folder: Lecture notes	Folder	Course module viewed	The user with id 'xx' viewed the 'folder' activity with course module id 'xx'.	web
Hart Norbert	25/03/17, 14:03	-	URL: Link to R tutorials	URL	Course module viewed	The user with id 'xx' viewed the 'url' activity with course module id 'xx'.	web
Hart Norbert	25/03/17, 14:03	-	Folder: Homework 1 &amp; 2 (Practice)	Folder	Course module viewed	The user with id 'xx' viewed the 'folder' activity with course module id 'xx'.	web
Varga Zsolt	9/03/17, 11:41	-	Folder: Homework 1 &amp; 2 (Practice)	Folder	Course module viewed	The user with id 'xx' viewed the 'folder' activity with course module id 'xx'.	web
Varga Zsolt	4/03/17, 17:02	-	Folder: Homework 1 &amp; 2 (Practice)	Folder	Course module viewed	The user with id 'xx' viewed the 'folder' activity with course module id 'xx'.	web
Varga Zsolt	4/03/17, 17:02	-	Folder: Lecture notes	Folder	Course module viewed	The user with id 'xx' viewed the 'folder' activity with course module id 'xx'.	web
Varga Zsolt	14/03/17, 14:40	-	Folder: Lecture notes	Folder	Course module viewed	The user with id 'xx' viewed the 'folder' activity with course module id 'xx'.	web
Varga Zsolt	14/03/17, 13:11	-	Folder: Homework 1 &amp; 2 (Practice)	Folder	Course module viewed	The user with id 'xx' viewed the 'folder' activity with course module id 'xx'.	web
Varga Zsolt	17/06/17, 08:53	-	Folder: Lecture notes	Folder	Course module viewed	The user with id 'xx' viewed the 'folder' activity with course module id 'xx'.	web
Varga Zsolt	16/06/17, 11:57	-	Forum: L3 stats discussion forum	Forum	Discussion viewed	The user with id 'xx' has viewed the discussion with id 'xx' in the forum with course module id 'xx'.	web
Varga Zsolt	16/06/17, 11:57	-	Forum: L3 stats discussion forum	Forum	Discussion viewed	The user with id 'xx' has viewed the discussion with id 'xx' in the forum with course module id 'xx'.	web
Varga Zsolt	16/06/17, 11:57	-	Forum: L3 stats discussion forum	Forum	Discussion viewed	The user with id 'xx' has viewed the discussion with id 'xx' in the forum with course module id 'xx'.	web
Varga Zsolt	16/06/17, 11:56	-	Forum: L3 stats discussion forum	Forum	Discussion viewed	The user with id 'xx' has viewed the discussion with id 'xx' in the forum with course module id 'xx'.	web
Varga Zsolt	16/06/17, 11:56	-	Forum: L3 stats discussion forum	Forum	Course module viewed	The user with id 'xx' viewed the 'forum' activity with course module id 'xx'.	web
Varga Zsolt	16/06/17, 11:04	-	File: Level 3 Statistics Lecture 4	File	Course module viewed	The user with id 'xx' viewed the 'resource' activity with course module id 'xx'.	web
Varga Zsolt	16/06/17, 11:03	-	File: Level 3 Statistics Lecture 5	File	Course module viewed	The user with id 'xx' viewed the 'resource' activity with course module id 'xx'.	web
Varga Zsolt	16/06/17, 11:03	-	File: Level 3 Statistics Lecture 4	File	Course module viewed	The user with id 'xx' viewed the 'resource' activity with course module id 'xx'.	web
Varga Zsolt	16/06/17, 11:02	-	File: Level 3 Statistics Lecture 7	File	Course module viewed	The user with id 'xx' viewed the 'resource' activity with course module id 'xx'.	web
Varga Zsolt	16/06/17, 00:02	-	File: Level 3 Statistics Lecture 6	File	Course module viewed	The user with id 'xx' viewed the 'resource' activity with course module id 'xx'.	web
Varga Zsolt	15/06/17, 23:04	-	File: Level 3 Statistics Lecture 5	File	Course module viewed	The user with id 'xx' viewed the 'resource' activity with course module id 'xx'.	web
Varga Zsolt	15/06/17, 22:20	-	File: Level 3 Statistics Lecture 4	File	Course module viewed	The user with id 'xx' viewed the 'resource' activity with course module id 'xx'.	web
Varga Zsolt	15/06/17, 22:16	-	Folder: Lecture notes	Folder	Course module viewed	The user with id 'xx' viewed the 'folder' activity with course module id 'xx'.	web
Varga Zsolt	15/06/17, 21:27	-	File: Level 3 Statistics Lecture 2	File	Course module viewed	The user with id 'xx' viewed the 'resource' activity with course module id 'xx'.	web
Varga Zsolt	10/06/17, 19:19	-	Folder: Homework 1 &amp; 2 (Practice)	Folder	Course module viewed	The user with id 'xx' viewed the 'folder' activity with course module id 'xx'.	web
Varga Zsolt	10/06/17, 11:48	-	Folder: Homework 1 &amp; 2 (Practice)	Folder	Course module viewed	The user with id 'xx' viewed the 'folder' activity with course module id 'xx'.	web
Varga Zsolt	10/06/17, 11:48	-	External tool: Homework 10	LTI	Course module viewed	The user with id 'xx' viewed the 'lti' activity with course module id 'xx'.	web
Varga Zsolt	10/06/17, 10:29	-	External tool: Homework 10	LTI	Course module viewed	The user with id 'xx' viewed the 'lti' activity with course module id 'xx'.	web
Varga Zsolt	10/06/17, 00:46	-	External tool: Homework 3 (Answers)	LTI	Course module viewed	The user with id 'xx' viewed the 'lti' activity with course module id 'xx'.	web
Varga Zsolt	10/06/17, 00:36	-	External tool: Homework 7	LTI	Course module viewed	The user with id 'xx' viewed the 'lti' activity with course module id 'xx'.	web
Varga Zsolt	10/06/17, 00:36	-	External tool: Homework 8	LTI	Course module viewed	The user with id 'xx' viewed the 'lti' activity with course module id 'xx'.	web
Varga Zsolt	10/06/17, 00:36	-	External tool: Homework 9	LTI	Course module viewed	The user with id 'xx' viewed the 'lti' activity with course module id 'xx'.	web
Varga Zsolt	10/06/17, 00:35	-	External tool: Homework 10	LTI	Course module viewed	The user with id 'xx' viewed the 'lti' activity with course module id 'xx'.	web
Varga Zsolt	9/06/17, 23:03	-	Folder: Lecture notes	Folder	Course module viewed	The user with id 'xx' viewed the 'folder' activity with course module id 'xx'.	web
Varga Zsolt	9/06/17, 22:47	-	External tool: Homework 10	LTI	Course module viewed	The user with id 'xx' viewed the 'lti' activity with course module id 'xx'.	web
Varga Zsolt	8/06/17, 12:11	-	Folder: Lecture notes	Folder	Course module viewed	The user with id 'xx' viewed the 'folder' activity with course module id 'xx'.	web
Varga Zsolt	8/06/17, 11:56	-	Folder: Lecture notes	Folder	Course module viewed	The user with id 'xx' viewed the 'folder' activity with course module id 'xx'.	web
Varga Zsolt	8/06/17, 10:23	-	File: Level 3 Statistics Lecture 1	File	Course module viewed	The user with id 'xx' viewed the 'resource' activity with course module id 'xx'.	web
Varga Zsolt	4/06/17, 16:26	-	External tool: Homework 10	LTI	Course module viewed	The user with id 'xx' viewed the 'lti' activity with course module id 'xx'.	web
Varga Zsolt	4/06/17, 16:16	-	External tool: Homework 9	LTI	Course module viewed	The user with id 'xx' viewed the 'lti' activity with course module id 'xx'.	web
Varga Zsolt	4/06/17, 16:08	-	External tool: Homework 10	LTI	Course module viewed	The user with id 'xx' viewed the 'lti' activity with course module id 'xx'.	web
Varga Zsolt	2/06/17, 18:02	-	External tool: Homework 9	LTI	Course module viewed	The user with id 'xx' viewed the 'lti' activity with course module id 'xx'.	web
Varga Zsolt	2/06/17, 17:34	-	External tool: Homework 9	LTI	Course module viewed	The user with id 'xx' viewed the 'lti' activity with course module id 'xx'.	web
Varga Zsolt	2/06/17, 14:59	-	External tool: Homework 9	LTI	Course module viewed	The user with id 'xx' viewed the 'lti' activity with course module id 'xx'.	web
Varga Zsolt	2/06/17, 14:47	-	External tool: Homework 9	LTI	Course module viewed	The user with id 'xx' viewed the 'lti' activity with course module id 'xx'.	web
Varga Zsolt	1/06/17, 22:48	-	External tool: Homework 9	LTI	Course module viewed	The user with id 'xx' viewed the 'lti' activity with course module id 'xx'.	web
Varga Zsolt	1/06/17, 21:58	-	Folder: Lecture notes	Folder	Course module viewed	The user with id 'xx' viewed the 'folder' activity with course module id 'xx'.	web
Varga Zsolt	1/06/17, 21:57	-	File: Level 3 Statistics Lecture 9	File	Course module viewed	The user with id 'xx' viewed the 'resource' activity with course module id 'xx'.	web
Varga Zsolt	1/06/17, 18:34	-	External tool: Homework 9	LTI	Course module viewed	The user with id 'xx' viewed the 'lti' activity with course module id 'xx'.	web
Varga Zsolt	25/05/17, 23:21	-	External tool: Homework 8	LTI	Course module viewed	The user with id 'xx' viewed the 'lti' activity with course module id 'xx'.	web
Varga Zsolt	24/05/17, 23:11	-	External tool: Homework 8	LTI	Course module viewed	The user with id 'xx' viewed the 'lti' activity with course module id 'xx'.	web
Varga Zsolt	24/05/17, 22:01	-	External tool: Homework 8	LTI	Course module viewed	The user with id 'xx' viewed the 'lti' activity with course module id 'xx'.	web
Varga Zsolt	24/05/17, 21:56	-	File: Level 3 Statistics Lecture 8	File	Course module viewed	The user with id 'xx' viewed the 'resource' activity with course module id 'xx'.	web
Varga Zsolt	21/05/17, 22:33	-	Folder: Lecture notes	Folder	Course module viewed	The user with id 'xx' viewed the 'folder' activity with course module id 'xx'.	web
Varga Zsolt	21/05/17, 21:08	-	External tool: Homework 8	LTI	Course module viewed	The user with id 'xx' viewed the 'lti' activity with course module id 'xx'.	web
Varga Zsolt	19/05/17, 00:14	-	External tool: Homework 7	LTI	Course module viewed	The user with id 'xx' viewed the 'lti' activity with course module id 'xx'.	web
Varga Zsolt	18/05/17, 12:30	-	Folder: Lecture notes	Folder	Course module viewed	The user with id 'xx' viewed the 'folder' activity with course module id 'xx'.	web
Varga Zsolt	18/05/17, 12:30	-	File: Level 3 Statistics Lecture 7	File	Course module viewed	The user with id 'xx' viewed the 'resource' activity with course module id 'xx'.	web
Varga Zsolt	18/05/17, 12:18	-	External tool: Homework 7	LTI	Course module viewed	The user with id 'xx' viewed the 'lti' activity with course module id 'xx'.	web
Varga Zsolt	18/05/17, 12:16	-	External tool: Homework 3 (Answers)	LTI	Course module viewed	The user with id 'xx' viewed the 'lti' activity with course module id 'xx'.	web
Varga Zsolt	18/05/17, 12:16	-	External tool: Homework 5	LTI	Course module viewed	The user with id 'xx' viewed the 'lti' activity with course module id 'xx'.	web
Varga Zsolt	18/05/17, 12:16	-	External tool: Homework 6	LTI	Course module viewed	The user with id 'xx' viewed the 'lti' activity with course module id 'xx'.	web
Varga Zsolt	11/05/17, 22:22	-	External tool: Homework 6	LTI	Course module viewed	The user with id 'xx' viewed the 'lti' activity with course module id 'xx'.	web
Varga Zsolt	11/05/17, 16:42	-	External tool: Homework 6	LTI	Course module viewed	The user with id 'xx' viewed the 'lti' activity with course module id 'xx'.	web
Varga Zsolt	11/05/17, 00:07	-	File: Level 3 Statistics Lecture 6	File	Course module viewed	The user with id 'xx' viewed the 'resource' activity with course module id 'xx'.	web
Varga Zsolt	11/05/17, 00:03	-	Folder: Lecture notes	Folder	Course module viewed	The user with id 'xx' viewed the 'folder' activity with course module id 'xx'.	web
Varga Zsolt	10/05/17, 21:45	-	External tool: Homework 6	LTI	Course module viewed	The user with id 'xx' viewed the 'lti' activity with course module id 'xx'.	web
Varga Zsolt	10/05/17, 21:45	-	External tool: Homework 5	LTI	Course module viewed	The user with id 'xx' viewed the 'lti' activity with course module id 'xx'.	web
Varga Zsolt	5/05/17, 10:06	-	BigBlueButtonBN: Login to BBB online practical session	BigBlueButtonBN	BigBlueButtonBN meeting joined	The user with id 'xx' has joined a bigbluebutton meeting for the bigbluebuttonbn activity with id 'xx' for the course id 'xx'.	web
Varga Zsolt	5/05/17, 10:06	-	BigBlueButtonBN: Login to BBB online practical session	BigBlueButtonBN	BigBlueButtonBN meeting created	The user with id 'xx' created a bigbluebutton meeting for the bigbluebuttonbn activity with id 'xx' for the course id 'xx'.	web
Varga Zsolt	5/05/17, 10:06	-	BigBlueButtonBN: Login to BBB online practical session	BigBlueButtonBN	BigBlueButtonBN activity viewed	The user with id 'xx' viewed the bigbluebuttonbn activity with id 'xx' for the course id 'xx'.	web
Varga Zsolt	5/05/17, 10:06	-	External tool: Homework 5	LTI	Course module viewed	The user with id 'xx' viewed the 'lti' activity with course module id 'xx'.	web
Varga Zsolt	4/05/17, 11:20	-	External tool: Homework 5	LTI	Course module viewed	The user with id 'xx' viewed the 'lti' activity with course module id 'xx'.	web
Varga Zsolt	4/05/17, 11:10	-	External tool: Homework 5	LTI	Course module viewed	The user with id 'xx' viewed the 'lti' activity with course module id 'xx'.	web
Varga Zsolt	3/05/17, 10:25	-	External tool: Homework 5	LTI	Course module viewed	The user with id 'xx' viewed the 'lti' activity with course module id 'xx'.	web
Varga Zsolt	2/05/17, 21:39	-	File: Level 3 Statistics Lecture 5	File	Course module viewed	The user with id 'xx' viewed the 'resource' activity with course module id 'xx'.	web
Varga Zsolt	2/05/17, 21:39	-	Folder: Lecture notes	Folder	Course module viewed	The user with id 'xx' viewed the 'folder' activity with course module id 'xx'.	web
Varga Zsolt	2/05/17, 20:36	-	External tool: Homework 5	LTI	Course module viewed	The user with id 'xx' viewed the 'lti' activity with course module id 'xx'.	web
Varga Zsolt	22/04/17, 10:01	-	BigBlueButtonBN: Login to BBB online practical session	BigBlueButtonBN	BigBlueButtonBN meeting joined	The user with id 'xx' has joined a bigbluebutton meeting for the bigbluebuttonbn activity with id 'xx' for the course id 'xx'.	web
Varga Zsolt	22/04/17, 10:01	-	BigBlueButtonBN: Login to BBB online practical session	BigBlueButtonBN	BigBlueButtonBN meeting created	The user with id 'xx' created a bigbluebutton meeting for the bigbluebuttonbn activity with id 'xx' for the course id 'xx'.	web
Varga Zsolt	22/04/17, 10:01	-	BigBlueButtonBN: Login to BBB online practical session	BigBlueButtonBN	BigBlueButtonBN activity viewed	The user with id 'xx' viewed the bigbluebuttonbn activity with id 'xx' for the course id 'xx'.	web
Varga Zsolt	22/04/17, 10:00	-	BigBlueButtonBN: Login to BBB online practical session	BigBlueButtonBN	BigBlueButtonBN meeting joined	The user with id 'xx' has joined a bigbluebutton meeting for the bigbluebuttonbn activity with id 'xx' for the course id 'xx'.	web
Varga Zsolt	22/04/17, 10:00	-	BigBlueButtonBN: Login to BBB online practical session	BigBlueButtonBN	BigBlueButtonBN meeting created	The user with id 'xx' created a bigbluebutton meeting for the bigbluebuttonbn activity with id 'xx' for the course id 'xx'.	web
Varga Zsolt	22/04/17, 10:00	-	BigBlueButtonBN: Login to BBB online practical session	BigBlueButtonBN	BigBlueButtonBN activity viewed	The user with id 'xx' viewed the bigbluebuttonbn activity with id 'xx' for the course id 'xx'.	web
Varga Zsolt	22/04/17, 09:57	-	External tool: Homework 4	LTI	Course module viewed	The user with id 'xx' viewed the 'lti' activity with course module id 'xx'.	web
Varga Zsolt	22/04/17, 09:57	-	BigBlueButtonBN: Login to BBB online practical session	BigBlueButtonBN	BigBlueButtonBN meeting joined	The user with id 'xx' has joined a bigbluebutton meeting for the bigbluebuttonbn activity with id 'xx' for the course id 'xx'.	web
Varga Zsolt	22/04/17, 09:57	-	BigBlueButtonBN: Login to BBB online practical session	BigBlueButtonBN	BigBlueButtonBN meeting created	The user with id 'xx' created a bigbluebutton meeting for the bigbluebuttonbn activity with id 'xx' for the course id 'xx'.	web
Varga Zsolt	22/04/17, 09:57	-	BigBlueButtonBN: Login to BBB online practical session	BigBlueButtonBN	BigBlueButtonBN activity viewed	The user with id 'xx' viewed the bigbluebuttonbn activity with id 'xx' for the course id 'xx'.	web
Varga Zsolt	21/04/17, 14:18	-	External tool: Homework 3 (Answers)	LTI	Course module viewed	The user with id 'xx' viewed the 'lti' activity with course module id 'xx'.	web
Varga Zsolt	21/04/17, 14:18	-	External tool: Homework 4	LTI	Course module viewed	The user with id 'xx' viewed the 'lti' activity with course module id 'xx'.	web
Varga Zsolt	21/04/17, 13:32	-	External tool: Homework 4	LTI	Course module viewed	The user with id 'xx' viewed the 'lti' activity with course module id 'xx'.	web
Varga Zsolt	20/04/17, 23:19	-	External tool: Homework 3 (Answers)	LTI	Course module viewed	The user with id 'xx' viewed the 'lti' activity with course module id 'xx'.	web
Varga Zsolt	20/04/17, 22:01	-	External tool: Homework 4	LTI	Course module viewed	The user with id 'xx' viewed the 'lti' activity with course module id 'xx'.	web
Varga Zsolt	20/04/17, 20:36	-	External tool: Homework 4	LTI	Course module viewed	The user with id 'xx' viewed the 'lti' activity with course module id 'xx'.	web
Varga Zsolt	20/04/17, 17:49	-	Folder: Lecture notes	Folder	Course module viewed	The user with id 'xx' viewed the 'folder' activity with course module id 'xx'.	web
Varga Zsolt	19/04/17, 21:15	-	External tool: Homework 4	LTI	Course module viewed	The user with id 'xx' viewed the 'lti' activity with course module id 'xx'.	web
Varga Zsolt	19/04/17, 21:10	-	Folder: Lecture notes	Folder	Course module viewed	The user with id 'xx' viewed the 'folder' activity with course module id 'xx'.	web
Varga Zsolt	19/04/17, 21:09	-	External tool: Homework 4	LTI	Course module viewed	The user with id 'xx' viewed the 'lti' activity with course module id 'xx'.	web
Varga Zsolt	19/04/17, 21:08	-	External tool: Homework 3 (Answers)	LTI	Course module viewed	The user with id 'xx' viewed the 'lti' activity with course module id 'xx'.	web
Varga Zsolt	16/04/17, 10:34	-	External tool: Homework 4	LTI	Course module viewed	The user with id 'xx' viewed the 'lti' activity with course module id 'xx'.	web
Varga Zsolt	16/04/17, 10:33	-	External tool: Homework 4	LTI	Course module viewed	The user with id 'xx' viewed the 'lti' activity with course module id 'xx'.	web
Varga Zsolt	16/04/17, 10:32	-	External tool: Homework 4	LTI	Course module viewed	The user with id 'xx' viewed the 'lti' activity with course module id 'xx'.	web
Varga Zsolt	16/04/17, 10:30	-	External tool: Homework 3 (Answers)	LTI	Course module viewed	The user with id 'xx' viewed the 'lti' activity with course module id 'xx'.	web
Varga Zsolt	14/04/17, 22:14	-	External tool: Homework 3 Original Link	LTI	Course module viewed	The user with id 'xx' viewed the 'lti' activity with course module id 'xx'.	web
Varga Zsolt	13/04/17, 18:20	-	External tool: Homework 3 Original Link	LTI	Course module viewed	The user with id 'xx' viewed the 'lti' activity with course module id 'xx'.	web
Varga Zsolt	13/04/17, 00:44	-	External tool: Homework 3 Original Link	LTI	Course module viewed	The user with id 'xx' viewed the 'lti' activity with course module id 'xx'.	web
Varga Zsolt	12/04/17, 21:31	-	External tool: Homework 3 Original Link	LTI	Course module viewed	The user with id 'xx' viewed the 'lti' activity with course module id 'xx'.	web
Varga Zsolt	12/04/17, 19:57	-	External tool: Homework 3 Original Link	LTI	Course module viewed	The user with id 'xx' viewed the 'lti' activity with course module id 'xx'.	web
Varga Zsolt	12/04/17, 13:27	-	External tool: Homework 3 Original Link	LTI	Course module viewed	The user with id 'xx' viewed the 'lti' activity with course module id 'xx'.	web
Varga Zsolt	12/04/17, 12:33	-	Folder: Lecture notes	Folder	Course module viewed	The user with id 'xx' viewed the 'folder' activity with course module id 'xx'.	web
Varga Zsolt	12/04/17, 09:52	-	External tool: Homework 3 Original Link	LTI	Course module viewed	The user with id 'xx' viewed the 'lti' activity with course module id 'xx'.	web
Varga Zsolt	10/04/17, 23:53	-	External tool: Homework 3 Original Link	LTI	Course module viewed	The user with id 'xx' viewed the 'lti' activity with course module id 'xx'.	web
Varga Zsolt	9/04/17, 20:31	-	File: Level 3 Statistics Lecture 3	File	Course module viewed	The user with id 'xx' viewed the 'resource' activity with course module id 'xx'.	web
Varga Zsolt	9/04/17, 20:31	-	Folder: Lecture notes	Folder	Course module viewed	The user with id 'xx' viewed the 'folder' activity with course module id 'xx'.	web
Varga Zsolt	9/04/17, 20:29	-	External tool: Homework 3 Original Link	LTI	Course module viewed	The user with id 'xx' viewed the 'lti' activity with course module id 'xx'.	web
Varga Zsolt	9/04/17, 20:25	-	External tool: Homework 3 Original Link	LTI	Course module viewed	The user with id 'xx' viewed the 'lti' activity with course module id 'xx'.	web
Varga Zsolt	7/04/17, 21:05	-	Folder: Lecture notes	Folder	Course module viewed	The user with id 'xx' viewed the 'folder' activity with course module id 'xx'.	web
Varga Zsolt	7/04/17, 21:05	-	Folder: Homework 1 &amp; 2 (Practice)	Folder	Course module viewed	The user with id 'xx' viewed the 'folder' activity with course module id 'xx'.	web
Varga Zsolt	6/04/17, 19:40	-	Folder: Homework 1 &amp; 2 (Practice)	Folder	Course module viewed	The user with id 'xx' viewed the 'folder' activity with course module id 'xx'.	web
Varga Zsolt	6/04/17, 15:27	-	BigBlueButtonBN: Login to BBB online practical session	BigBlueButtonBN	BigBlueButtonBN meeting joined	The user with id 'xx' has joined a bigbluebutton meeting for the bigbluebuttonbn activity with id 'xx' for the course id 'xx'.	web
Varga Zsolt	6/04/17, 15:27	-	BigBlueButtonBN: Login to BBB online practical session	BigBlueButtonBN	BigBlueButtonBN meeting created	The user with id 'xx' created a bigbluebutton meeting for the bigbluebuttonbn activity with id 'xx' for the course id 'xx'.	web
Varga Zsolt	6/04/17, 15:27	-	BigBlueButtonBN: Login to BBB online practical session	BigBlueButtonBN	BigBlueButtonBN activity viewed	The user with id 'xx' viewed the bigbluebuttonbn activity with id 'xx' for the course id 'xx'.	web
Varga Zsolt	5/04/17, 13:05	-	Folder: Homework 1 &amp; 2 (Practice)	Folder	Course module viewed	The user with id 'xx' viewed the 'folder' activity with course module id 'xx'.	web
Varga Zsolt	3/04/17, 20:49	-	File: Level 3 Statistics Lecture 2	File	Course module viewed	The user with id 'xx' viewed the 'resource' activity with course module id 'xx'.	web
Varga Zsolt	3/04/17, 20:49	-	File: Level 3 Statistics Lecture 1	File	Course module viewed	The user with id 'xx' viewed the 'resource' activity with course module id 'xx'.	web
Varga Zsolt	3/04/17, 20:48	-	Folder: Lecture notes	Folder	Course module viewed	The user with id 'xx' viewed the 'folder' activity with course module id 'xx'.	web
Varga Zsolt	3/04/17, 20:42	-	Folder: Homework 1 &amp; 2 (Practice)	Folder	Course module viewed	The user with id 'xx' viewed the 'folder' activity with course module id 'xx'.	web
Varga Zsolt	29/03/17, 15:27	-	BigBlueButtonBN: Login to BBB online practical session	BigBlueButtonBN	BigBlueButtonBN meeting joined	The user with id 'xx' has joined a bigbluebutton meeting for the bigbluebuttonbn activity with id 'xx' for the course id 'xx'.	web
Varga Zsolt	29/03/17, 15:27	-	BigBlueButtonBN: Login to BBB online practical session	BigBlueButtonBN	BigBlueButtonBN meeting created	The user with id 'xx' created a bigbluebutton meeting for the bigbluebuttonbn activity with id 'xx' for the course id 'xx'.	web
Varga Zsolt	29/03/17, 15:27	-	BigBlueButtonBN: Login to BBB online practical session	BigBlueButtonBN	BigBlueButtonBN activity viewed	The user with id 'xx' viewed the bigbluebuttonbn activity with id 'xx' for the course id 'xx'.	web
Varga Zsolt	27/03/17, 22:19	-	File: Level 3 Statistics Lecture 1	File	Course module viewed	The user with id 'xx' viewed the 'resource' activity with course module id 'xx'.	web
Varga Zsolt	27/03/17, 22:18	-	Folder: Homework 1 &amp; 2 (Practice)	Folder	Course module viewed	The user with id 'xx' viewed the 'folder' activity with course module id 'xx'.	web
Varga Zsolt	27/03/17, 20:33	-	URL: Link to R tutorials	URL	Course module viewed	The user with id 'xx' viewed the 'url' activity with course module id 'xx'.	web
Varga Zsolt	27/03/17, 20:28	-	Folder: Homework 1 &amp; 2 (Practice)	Folder	Course module viewed	The user with id 'xx' viewed the 'folder' activity with course module id 'xx'.	web
Varga Zsolt	27/03/17, 20:08	-	URL: Link to R tutorials	URL	Course module viewed	The user with id 'xx' viewed the 'url' activity with course module id 'xx'.	web
Varga Zsolt	27/03/17, 20:03	-	BigBlueButtonBN: Login to BBB online practical session	BigBlueButtonBN	BigBlueButtonBN meeting joined	The user with id 'xx' has joined a bigbluebutton meeting for the bigbluebuttonbn activity with id 'xx' for the course id 'xx'.	web
Varga Zsolt	27/03/17, 20:03	-	BigBlueButtonBN: Login to BBB online practical session	BigBlueButtonBN	BigBlueButtonBN meeting created	The user with id 'xx' created a bigbluebutton meeting for the bigbluebuttonbn activity with id 'xx' for the course id 'xx'.	web
Varga Zsolt	27/03/17, 20:03	-	BigBlueButtonBN: Login to BBB online practical session	BigBlueButtonBN	BigBlueButtonBN activity viewed	The user with id 'xx' viewed the bigbluebuttonbn activity with id 'xx' for the course id 'xx'.	web
Varga Zsolt	27/03/17, 20:01	-	Folder: Lecture notes	Folder	Course module viewed	The user with id 'xx' viewed the 'folder' activity with course module id 'xx'.	web
Varga Zsolt	25/03/17, 15:51	-	URL: Link to R tutorials	URL	Course module viewed	The user with id 'xx' viewed the 'url' activity with course module id 'xx'.	web
Varga Zsolt	25/03/17, 15:50	-	Folder: Homework 1 &amp; 2 (Practice)	Folder	Course module viewed	The user with id 'xx' viewed the 'folder' activity with course module id 'xx'.	web
Varga Zsolt	25/03/17, 15:49	-	Folder: Lecture notes	Folder	Course module viewed	The user with id 'xx' viewed the 'folder' activity with course module id 'xx'.	web
Varga Zsolt	15/03/17, 13:50	-	Folder: Lecture notes	Folder	Course module viewed	The user with id 'xx' viewed the 'folder' activity with course module id 'xx'.	web
Varga Zsolt	19/03/17, 12:57	-	Folder: Homework 1 &amp; 2 (Practice)	Folder	Course module viewed	The user with id 'xx' viewed the 'folder' activity with course module id 'xx'.	web
Varga Zsolt	18/03/17, 20:52	-	Folder: Lecture notes	Folder	Course module viewed	The user with id 'xx' viewed the 'folder' activity with course module id 'xx'.	web
Varga Zsolt	3/03/17, 20:33	-	Folder: Lecture notes	Folder	Course module viewed	The user with id 'xx' viewed the 'folder' activity with course module id 'xx'.	web
Varga Zsolt	16/06/17, 14:18	-	External tool: Homework 5	LTI	Course module viewed	The user with id 'xx' viewed the 'lti' activity with course module id 'xx'.	web
Varga Zsolt	16/06/17, 14:18	-	External tool: Homework 6	LTI	Course module viewed	The user with id 'xx' viewed the 'lti' activity with course module id 'xx'.	web
Varga Zsolt	16/06/17, 12:40	-	External tool: Homework 10	LTI	Course module viewed	The user with id 'xx' viewed the 'lti' activity with course module id 'xx'.	web
Varga Zsolt	16/06/17, 12:40	-	External tool: Homework 9	LTI	Course module viewed	The user with id 'xx' viewed the 'lti' activity with course module id 'xx'.	web
Varga Zsolt	16/06/17, 12:34	-	External tool: Homework 8	LTI	Course module viewed	The user with id 'xx' viewed the 'lti' activity with course module id 'xx'.	web
Varga Zsolt	16/06/17, 12:17	-	External tool: Homework 7	LTI	Course module viewed	The user with id 'xx' viewed the 'lti' activity with course module id 'xx'.	web
Varga Zsolt	16/06/17, 12:11	-	External tool: Homework 6	LTI	Course module viewed	The user with id 'xx' viewed the 'lti' activity with course module id 'xx'.	web
Varga Zsolt	16/06/17, 11:04	-	External tool: Homework 5	LTI	Course module viewed	The user with id 'xx' viewed the 'lti' activity with course module id 'xx'.	web
Varga Zsolt	16/06/17, 10:20	-	External tool: Homework 4	LTI	Course module viewed	The user with id 'xx' viewed the 'lti' activity with course module id 'xx'.	web
Varga Zsolt	16/06/17, 10:16	-	Folder: Lecture notes	Folder	Course module viewed	The user with id 'xx' viewed the 'folder' activity with course module id 'xx'.	web
Varga Zsolt	16/06/17, 09:53	-	External tool: Homework 3 (Answers)	LTI	Course module viewed	The user with id 'xx' viewed the 'lti' activity with course module id 'xx'.	web
Varga Zsolt	16/06/17, 09:37	-	Folder: Homework 1 &amp; 2 (Practice)	Folder	Course module viewed	The user with id 'xx' viewed the 'folder' activity with course module id 'xx'.	web
Varga Zsolt	16/06/17, 09:34	-	Folder: Homework 1 &amp; 2 (Practice)	Folder	Course module viewed	The user with id 'xx' viewed the 'folder' activity with course module id 'xx'.	web
Varga Zsolt	14/06/17, 11:51	-	File: Level 3 Statistics Lecture 9	File	Course module viewed	The user with id 'xx' viewed the 'resource' activity with course module id 'xx'.	web
Varga Zsolt	13/06/17, 14:44	-	File: Level 3 Statistics Lecture 8	File	Course module viewed	The user with id 'xx' viewed the 'resource' activity with course module id 'xx'.	web
Varga Zsolt	13/06/17, 09:03	-	File: Level 3 Statistics Lecture 7	File	Course module viewed	The user with id 'xx' viewed the 'resource' activity with course module id 'xx'.	web
Varga Zsolt	13/06/17, 09:01	-	File: Level 3 Statistics Lecture 6	File	Course module viewed	The user with id 'xx' viewed the 'resource' activity with course module id 'xx'.	web
Varga Zsolt	12/06/17, 16:03	-	File: Level 3 Statistics Lecture 6	File	Course module viewed	The user with id 'xx' viewed the 'resource' activity with course module id 'xx'.	web
Varga Zsolt	12/06/17, 08:57	-	File: Level 3 Statistics Lecture 5	File	Course module viewed	The user with id 'xx' viewed the 'resource' activity with course module id 'xx'.	web
Varga Zsolt	11/06/17, 14:16	-	File: Level 3 Statistics Lecture 4	File	Course module viewed	The user with id 'xx' viewed the 'resource' activity with course module id 'xx'.	web
Varga Zsolt	11/06/17, 14:16	-	External tool: Homework 9	LTI	Course module viewed	The user with id 'xx' viewed the 'lti' activity with course module id 'xx'.	web
Varga Zsolt	10/06/17, 13:57	-	External tool: Homework 10	LTI	Course module viewed	The user with id 'xx' viewed the 'lti' activity with course module id 'xx'.	web
Varga Zsolt	10/06/17, 12:57	-	External tool: Homework 4	LTI	Course module viewed	The user with id 'xx' viewed the 'lti' activity with course module id 'xx'.	web
Varga Zsolt	10/06/17, 09:08	-	File: Level 3 Statistics Lecture 3	File	Course module viewed	The user with id 'xx' viewed the 'resource' activity with course module id 'xx'.	web
Varga Zsolt	9/06/17, 15:27	-	File: Level 3 Statistics Lecture 2	File	Course module viewed	The user with id 'xx' viewed the 'resource' activity with course module id 'xx'.	web
Varga Zsolt	9/06/17, 15:24	-	External tool: Homework 10	LTI	Course module viewed	The user with id 'xx' viewed the 'lti' activity with course module id 'xx'.	web
Varga Zsolt	9/06/17, 13:39	-	External tool: Homework 10	LTI	Course module viewed	The user with id 'xx' viewed the 'lti' activity with course module id 'xx'.	web
Varga Zsolt	8/06/17, 17:48	-	Folder: Lecture notes	Folder	Course module viewed	The user with id 'xx' viewed the 'folder' activity with course module id 'xx'.	web
Varga Zsolt	8/06/17, 17:33	-	Folder: Lecture notes	Folder	Course module viewed	The user with id 'xx' viewed the 'folder' activity with course module id 'xx'.	web
Varga Zsolt	8/06/17, 16:46	-	Folder: Lecture notes	Folder	Course module viewed	The user with id 'xx' viewed the 'folder' activity with course module id 'xx'.	web
Varga Zsolt	8/06/17, 10:00	-	BigBlueButtonBN: Login to BBB online practical session	BigBlueButtonBN	BigBlueButtonBN meeting joined	The user with id 'xx' has joined a bigbluebutton meeting for the bigbluebuttonbn activity with id 'xx' for the course id 'xx'.	web
Varga Zsolt	8/06/17, 10:00	-	BigBlueButtonBN: Login to BBB online practical session	BigBlueButtonBN	BigBlueButtonBN meeting created	The user with id 'xx' created a bigbluebutton meeting for the bigbluebuttonbn activity with id 'xx' for the course id 'xx'.	web
Varga Zsolt	8/06/17, 10:00	-	BigBlueButtonBN: Login to BBB online practical session	BigBlueButtonBN	BigBlueButtonBN activity viewed	The user with id 'xx' viewed the bigbluebuttonbn activity with id 'xx' for the course id 'xx'.	web
Varga Zsolt	7/06/17, 17:02	-	Folder: Lecture notes	Folder	Course module viewed	The user with id 'xx' viewed the 'folder' activity with course module id 'xx'.	web
Varga Zsolt	7/06/17, 16:28	-	External tool: Homework 10	LTI	Course module viewed	The user with id 'xx' viewed the 'lti' activity with course module id 'xx'.	web
Varga Zsolt	7/06/17, 16:26	-	Folder: Lecture notes	Folder	Course module viewed	The user with id 'xx' viewed the 'folder' activity with course module id 'xx'.	web
Varga Zsolt	7/06/17, 16:24	-	File: Level 3 Statistics Lecture 9	File	Course module viewed	The user with id 'xx' viewed the 'resource' activity with course module id 'xx'.	web
Varga Zsolt	7/06/17, 15:44	-	External tool: Homework 10	LTI	Course module viewed	The user with id 'xx' viewed the 'lti' activity with course module id 'xx'.	web
Varga Zsolt	7/06/17, 15:18	-	External tool: Homework 9	LTI	Course module viewed	The user with id 'xx' viewed the 'lti' activity with course module id 'xx'.	web
Varga Zsolt	7/06/17, 15:18	-	External tool: Homework 10	LTI	Course module viewed	The user with id 'xx' viewed the 'lti' activity with course module id 'xx'.	web
Varga Zsolt	30/05/17, 12:48	-	Folder: Lecture notes	Folder	Course module viewed	The user with id 'xx' viewed the 'folder' activity with course module id 'xx'.	web
Varga Zsolt	30/05/17, 12:42	-	External tool: Homework 9	LTI	Course module viewed	The user with id 'xx' viewed the 'lti' activity with course module id 'xx'.	web
Varga Zsolt	29/05/17, 14:07	-	External tool: Homework 9	LTI	Course module viewed	The user with id 'xx' viewed the 'lti' activity with course module id 'xx'.	web
Varga Zsolt	20/05/17, 13:47	-	Folder: Lecture notes	Folder	Course module viewed	The user with id 'xx' viewed the 'folder' activity with course module id 'xx'.	web
Varga Zsolt	20/05/17, 13:44	-	External tool: Homework 8	LTI	Course module viewed	The user with id 'xx' viewed the 'lti' activity with course module id 'xx'.	web
Varga Zsolt	20/05/17, 12:02	-	External tool: Homework 8	LTI	Course module viewed	The user with id 'xx' viewed the 'lti' activity with course module id 'xx'.	web
Varga Zsolt	19/05/17, 11:05	-	Folder: Lecture notes	Folder	Course module viewed	The user with id 'xx' viewed the 'folder' activity with course module id 'xx'.	web
Varga Zsolt	19/05/17, 11:05	-	External tool: Homework 7	LTI	Course module viewed	The user with id 'xx' viewed the 'lti' activity with course module id 'xx'.	web
Varga Zsolt	14/05/17, 14:10	-	Folder: Lecture notes	Folder	Course module viewed	The user with id 'xx' viewed the 'folder' activity with course module id 'xx'.	web
Varga Zsolt	14/05/17, 14:10	-	Forum: L3 stats discussion forum	Forum	Discussion viewed	The user with id 'xx' has viewed the discussion with id 'xx' in the forum with course module id 'xx'.	web
Varga Zsolt	14/05/17, 14:10	-	Forum: L3 stats discussion forum	Forum	Course module viewed	The user with id 'xx' viewed the 'forum' activity with course module id 'xx'.	web
Varga Zsolt	14/05/17, 14:10	-	Forum: L3 stats discussion forum	Forum	Discussion viewed	The user with id 'xx' has viewed the discussion with id 'xx' in the forum with course module id 'xx'.	web
Varga Zsolt	14/05/17, 14:10	-	Forum: L3 stats discussion forum	Forum	Discussion viewed	The user with id 'xx' has viewed the discussion with id 'xx' in the forum with course module id 'xx'.	web
Varga Zsolt	14/05/17, 14:10	-	Forum: L3 stats discussion forum	Forum	Course module viewed	The user with id 'xx' viewed the 'forum' activity with course module id 'xx'.	web
Varga Zsolt	14/05/17, 13:42	-	External tool: Homework 7	LTI	Course module viewed	The user with id 'xx' viewed the 'lti' activity with course module id 'xx'.	web
Varga Zsolt	14/05/17, 13:41	-	External tool: Survey: Perceptions of Statistics	LTI	Course module viewed	The user with id 'xx' viewed the 'lti' activity with course module id 'xx'.	web
Varga Zsolt	14/05/17, 13:35	-	External tool: Survey: Perceptions of Statistics	LTI	Course module viewed	The user with id 'xx' viewed the 'lti' activity with course module id 'xx'.	web
Varga Zsolt	14/05/17, 13:34	-	Folder: Lecture notes	Folder	Course module viewed	The user with id 'xx' viewed the 'folder' activity with course module id 'xx'.	web
Varga Zsolt	12/05/17, 15:36	-	External tool: Survey: Perceptions of Statistics	LTI	Course module viewed	The user with id 'xx' viewed the 'lti' activity with course module id 'xx'.	web
Varga Zsolt	11/05/17, 16:03	-	Folder: Lecture notes	Folder	Course module viewed	The user with id 'xx' viewed the 'folder' activity with course module id 'xx'.	web
Varga Zsolt	11/05/17, 16:01	-	External tool: Homework 6	LTI	Course module viewed	The user with id 'xx' viewed the 'lti' activity with course module id 'xx'.	web
Varga Zsolt	9/05/17, 16:30	-	Folder: Lecture notes	Folder	Course module viewed	The user with id 'xx' viewed the 'folder' activity with course module id 'xx'.	web
Varga Zsolt	9/05/17, 16:24	-	External tool: Homework 6	LTI	Course module viewed	The user with id 'xx' viewed the 'lti' activity with course module id 'xx'.	web
Varga Zsolt	7/05/17, 13:11	-	Folder: Lecture notes	Folder	Course module viewed	The user with id 'xx' viewed the 'folder' activity with course module id 'xx'.	web
Varga Zsolt	7/05/17, 13:08	-	External tool: Homework 6	LTI	Course module viewed	The user with id 'xx' viewed the 'lti' activity with course module id 'xx'.	web
Varga Zsolt	5/05/17, 09:50	-	BigBlueButtonBN: Login to BBB online practical session	BigBlueButtonBN	BigBlueButtonBN meeting joined	The user with id 'xx' has joined a bigbluebutton meeting for the bigbluebuttonbn activity with id 'xx' for the course id 'xx'.	web
Varga Zsolt	5/05/17, 09:50	-	BigBlueButtonBN: Login to BBB online practical session	BigBlueButtonBN	BigBlueButtonBN meeting created	The user with id 'xx' created a bigbluebutton meeting for the bigbluebuttonbn activity with id 'xx' for the course id 'xx'.	web
Varga Zsolt	5/05/17, 09:50	-	BigBlueButtonBN: Login to BBB online practical session	BigBlueButtonBN	BigBlueButtonBN activity viewed	The user with id 'xx' viewed the bigbluebuttonbn activity with id 'xx' for the course id 'xx'.	web
Varga Zsolt	5/05/17, 09:50	-	External tool: Homework 5	LTI	Course module viewed	The user with id 'xx' viewed the 'lti' activity with course module id 'xx'.	web
Varga Zsolt	5/05/17, 09:50	-	External tool: Homework 4	LTI	Course module viewed	The user with id 'xx' viewed the 'lti' activity with course module id 'xx'.	web
Varga Zsolt	5/05/17, 09:49	-	External tool: Homework 3 (Answers)	LTI	Course module viewed	The user with id 'xx' viewed the 'lti' activity with course module id 'xx'.	web
Varga Zsolt	3/05/17, 15:16	-	Folder: Lecture notes	Folder	Course module viewed	The user with id 'xx' viewed the 'folder' activity with course module id 'xx'.	web
Varga Zsolt	3/05/17, 14:29	-	External tool: Homework 5	LTI	Course module viewed	The user with id 'xx' viewed the 'lti' activity with course module id 'xx'.	web
Varga Zsolt	2/05/17, 15:00	-	External tool: Homework 5	LTI	Course module viewed	The user with id 'xx' viewed the 'lti' activity with course module id 'xx'.	web
Varga Zsolt	2/05/17, 15:00	-	External tool: Homework 4	LTI	Course module viewed	The user with id 'xx' viewed the 'lti' activity with course module id 'xx'.	web
Varga Zsolt	2/05/17, 15:00	-	External tool: Homework 5	LTI	Course module viewed	The user with id 'xx' viewed the 'lti' activity with course module id 'xx'.	web
Varga Zsolt	2/05/17, 14:59	-	Folder: Lecture notes	Folder	Course module viewed	The user with id 'xx' viewed the 'folder' activity with course module id 'xx'.	web
Varga Zsolt	22/04/17, 09:54	-	BigBlueButtonBN: Login to BBB online practical session	BigBlueButtonBN	BigBlueButtonBN meeting joined	The user with id 'xx' has joined a bigbluebutton meeting for the bigbluebuttonbn activity with id 'xx' for the course id 'xx'.	web
Varga Zsolt	22/04/17, 09:54	-	BigBlueButtonBN: Login to BBB online practical session	BigBlueButtonBN	BigBlueButtonBN meeting created	The user with id 'xx' created a bigbluebutton meeting for the bigbluebuttonbn activity with id 'xx' for the course id 'xx'.	web
Varga Zsolt	22/04/17, 09:54	-	BigBlueButtonBN: Login to BBB online practical session	BigBlueButtonBN	BigBlueButtonBN activity viewed	The user with id 'xx' viewed the bigbluebuttonbn activity with id 'xx' for the course id 'xx'.	web
Varga Zsolt	19/04/17, 17:09	-	Folder: Lecture notes	Folder	Course module viewed	The user with id 'xx' viewed the 'folder' activity with course module id 'xx'.	web
Varga Zsolt	19/04/17, 16:48	-	External tool: Homework 4	LTI	Course module viewed	The user with id 'xx' viewed the 'lti' activity with course module id 'xx'.	web
Varga Zsolt	17/04/17, 14:03	-	External tool: Homework 4	LTI	Course module viewed	The user with id 'xx' viewed the 'lti' activity with course module id 'xx'.	web
Varga Zsolt	17/04/17, 13:45	-	Folder: Lecture notes	Folder	Course module viewed	The user with id 'xx' viewed the 'folder' activity with course module id 'xx'.	web
Varga Zsolt	17/04/17, 13:44	-	External tool: Homework 4	LTI	Course module viewed	The user with id 'xx' viewed the 'lti' activity with course module id 'xx'.	web
Varga Zsolt	17/04/17, 13:44	-	External tool: Homework 3 (Answers)	LTI	Course module viewed	The user with id 'xx' viewed the 'lti' activity with course module id 'xx'.	web
Varga Zsolt	15/04/17, 09:00	-	External tool: Homework 3 (Answers)	LTI	Course module viewed	The user with id 'xx' viewed the 'lti' activity with course module id 'xx'.	web
Varga Zsolt	14/04/17, 16:46	-	BigBlueButtonBN: Login to BBB online practical session	BigBlueButtonBN	BigBlueButtonBN meeting joined	The user with id 'xx' has joined a bigbluebutton meeting for the bigbluebuttonbn activity with id 'xx' for the course id 'xx'.	web
Varga Zsolt	14/04/17, 16:46	-	BigBlueButtonBN: Login to BBB online practical session	BigBlueButtonBN	BigBlueButtonBN meeting created	The user with id 'xx' created a bigbluebutton meeting for the bigbluebuttonbn activity with id 'xx' for the course id 'xx'.	web
Varga Zsolt	14/04/17, 16:46	-	BigBlueButtonBN: Login to BBB online practical session	BigBlueButtonBN	BigBlueButtonBN activity viewed	The user with id 'xx' viewed the bigbluebuttonbn activity with id 'xx' for the course id 'xx'.	web
Varga Zsolt	12/04/17, 16:49	-	External tool: Homework 3 Original Link	LTI	Course module viewed	The user with id 'xx' viewed the 'lti' activity with course module id 'xx'.	web
Varga Zsolt	12/04/17, 15:54	-	External tool: Homework 3 Original Link	LTI	Course module viewed	The user with id 'xx' viewed the 'lti' activity with course module id 'xx'.	web
Varga Zsolt	9/04/17, 13:00	-	External tool: Homework 3 Original Link	LTI	Course module viewed	The user with id 'xx' viewed the 'lti' activity with course module id 'xx'.	web
Varga Zsolt	9/04/17, 12:25	-	External tool: Homework 3 Original Link	LTI	Course module viewed	The user with id 'xx' viewed the 'lti' activity with course module id 'xx'.	web
Varga Zsolt	9/04/17, 11:17	-	Folder: Lecture notes	Folder	Course module viewed	The user with id 'xx' viewed the 'folder' activity with course module id 'xx'.	web
Varga Zsolt	9/04/17, 11:15	-	External tool: Homework 3 Original Link	LTI	Course module viewed	The user with id 'xx' viewed the 'lti' activity with course module id 'xx'.	web
Varga Zsolt	8/04/17, 15:12	-	Folder: Homework 1 &amp; 2 (Practice)	Folder	Course module viewed	The user with id 'xx' viewed the 'folder' activity with course module id 'xx'.	web
Varga Zsolt	8/04/17, 15:11	-	Folder: Lecture notes	Folder	Course module viewed	The user with id 'xx' viewed the 'folder' activity with course module id 'xx'.	web
Varga Zsolt	8/04/17, 14:32	-	Folder: Lecture notes	Folder	Course module viewed	The user with id 'xx' viewed the 'folder' activity with course module id 'xx'.	web
Varga Zsolt	8/04/17, 14:32	-	Folder: Homework 1 &amp; 2 (Practice)	Folder	Course module viewed	The user with id 'xx' viewed the 'folder' activity with course module id 'xx'.	web
Varga Zsolt	6/04/17, 15:28	-	BigBlueButtonBN: Login to BBB online practical session	BigBlueButtonBN	BigBlueButtonBN meeting joined	The user with id 'xx' has joined a bigbluebutton meeting for the bigbluebuttonbn activity with id 'xx' for the course id 'xx'.	web
Varga Zsolt	6/04/17, 15:28	-	BigBlueButtonBN: Login to BBB online practical session	BigBlueButtonBN	BigBlueButtonBN meeting created	The user with id 'xx' created a bigbluebutton meeting for the bigbluebuttonbn activity with id 'xx' for the course id 'xx'.	web
Varga Zsolt	6/04/17, 15:28	-	BigBlueButtonBN: Login to BBB online practical session	BigBlueButtonBN	BigBlueButtonBN activity viewed	The user with id 'xx' viewed the bigbluebuttonbn activity with id 'xx' for the course id 'xx'.	web
Varga Zsolt	6/04/17, 15:22	-	BigBlueButtonBN: Login to BBB online practical session	BigBlueButtonBN	BigBlueButtonBN meeting joined	The user with id 'xx' has joined a bigbluebutton meeting for the bigbluebuttonbn activity with id 'xx' for the course id 'xx'.	web
Varga Zsolt	6/04/17, 15:22	-	BigBlueButtonBN: Login to BBB online practical session	BigBlueButtonBN	BigBlueButtonBN meeting created	The user with id 'xx' created a bigbluebutton meeting for the bigbluebuttonbn activity with id 'xx' for the course id 'xx'.	web
Varga Zsolt	6/04/17, 15:22	-	BigBlueButtonBN: Login to BBB online practical session	BigBlueButtonBN	BigBlueButtonBN activity viewed	The user with id 'xx' viewed the bigbluebuttonbn activity with id 'xx' for the course id 'xx'.	web
Varga Zsolt	5/04/17, 15:37	-	Folder: Lecture notes	Folder	Course module viewed	The user with id 'xx' viewed the 'folder' activity with course module id 'xx'.	web
Varga Zsolt	5/04/17, 15:18	-	Folder: Homework 1 &amp; 2 (Practice)	Folder	Course module viewed	The user with id 'xx' viewed the 'folder' activity with course module id 'xx'.	web
Varga Zsolt	5/04/17, 11:21	-	Folder: Lecture notes	Folder	Course module viewed	The user with id 'xx' viewed the 'folder' activity with course module id 'xx'.	web
Varga Zsolt	5/04/17, 11:01	-	Folder: Homework 1 &amp; 2 (Practice)	Folder	Course module viewed	The user with id 'xx' viewed the 'folder' activity with course module id 'xx'.	web
Varga Zsolt	5/04/17, 10:07	-	Folder: Lecture notes	Folder	Course module viewed	The user with id 'xx' viewed the 'folder' activity with course module id 'xx'.	web
Varga Zsolt	2/04/17, 13:06	-	Folder: Lecture notes	Folder	Course module viewed	The user with id 'xx' viewed the 'folder' activity with course module id 'xx'.	web
Varga Zsolt	2/04/17, 13:04	-	Folder: Homework 1 &amp; 2 (Practice)	Folder	Course module viewed	The user with id 'xx' viewed the 'folder' activity with course module id 'xx'.	web
Varga Zsolt	1/04/17, 11:35	-	Folder: Lecture notes	Folder	Course module viewed	The user with id 'xx' viewed the 'folder' activity with course module id 'xx'.	web
Varga Zsolt	29/03/17, 15:54	-	Folder: Lecture notes	Folder	Course module viewed	The user with id 'xx' viewed the 'folder' activity with course module id 'xx'.	web
Varga Zsolt	29/03/17, 15:29	-	BigBlueButtonBN: Login to BBB online practical session	BigBlueButtonBN	BigBlueButtonBN meeting joined	The user with id 'xx' has joined a bigbluebutton meeting for the bigbluebuttonbn activity with id 'xx' for the course id 'xx'.	web
Varga Zsolt	29/03/17, 15:29	-	BigBlueButtonBN: Login to BBB online practical session	BigBlueButtonBN	BigBlueButtonBN meeting created	The user with id 'xx' created a bigbluebutton meeting for the bigbluebuttonbn activity with id 'xx' for the course id 'xx'.	web
Varga Zsolt	29/03/17, 15:29	-	BigBlueButtonBN: Login to BBB online practical session	BigBlueButtonBN	BigBlueButtonBN activity viewed	The user with id 'xx' viewed the bigbluebuttonbn activity with id 'xx' for the course id 'xx'.	web
Varga Zsolt	28/03/17, 15:11	-	Folder: Lecture notes	Folder	Course module viewed	The user with id 'xx' viewed the 'folder' activity with course module id 'xx'.	web
Varga Zsolt	28/03/17, 15:10	-	Folder: Homework 1 &amp; 2 (Practice)	Folder	Course module viewed	The user with id 'xx' viewed the 'folder' activity with course module id 'xx'.	web
Varga Zsolt	28/03/17, 11:58	-	Folder: Homework 1 &amp; 2 (Practice)	Folder	Course module viewed	The user with id 'xx' viewed the 'folder' activity with course module id 'xx'.	web
Varga Zsolt	28/03/17, 11:58	-	Folder: Homework 1 &amp; 2 (Practice)	Folder	Course module viewed	The user with id 'xx' viewed the 'folder' activity with course module id 'xx'.	web
Varga Zsolt	28/03/17, 11:57	-	BigBlueButtonBN: Login to BBB online practical session	BigBlueButtonBN	BigBlueButtonBN meeting joined	The user with id 'xx' has joined a bigbluebutton meeting for the bigbluebuttonbn activity with id 'xx' for the course id 'xx'.	web
Varga Zsolt	28/03/17, 11:57	-	BigBlueButtonBN: Login to BBB online practical session	BigBlueButtonBN	BigBlueButtonBN meeting created	The user with id 'xx' created a bigbluebutton meeting for the bigbluebuttonbn activity with id 'xx' for the course id 'xx'.	web
Varga Zsolt	28/03/17, 11:57	-	BigBlueButtonBN: Login to BBB online practical session	BigBlueButtonBN	BigBlueButtonBN activity viewed	The user with id 'xx' viewed the bigbluebuttonbn activity with id 'xx' for the course id 'xx'.	web
Varga Zsolt	28/03/17, 11:35	-	Folder: Homework 1 &amp; 2 (Practice)	Folder	Course module viewed	The user with id 'xx' viewed the 'folder' activity with course module id 'xx'.	web
Varga Zsolt	26/03/17, 12:02	-	URL: Link to R tutorials	URL	Course module viewed	The user with id 'xx' viewed the 'url' activity with course module id 'xx'.	web
Varga Zsolt	26/03/17, 12:00	-	Folder: Homework 1 &amp; 2 (Practice)	Folder	Course module viewed	The user with id 'xx' viewed the 'folder' activity with course module id 'xx'.	web
Csonka Norbert	30/03/17, 20:24	-	Folder: Homework 1 &amp; 2 (Practice)	Folder	Course module viewed	The user with id 'xx' viewed the 'folder' activity with course module id 'xx'.	web
Csonka Norbert	30/03/17, 20:11	-	Folder: Lecture notes	Folder	Course module viewed	The user with id 'xx' viewed the 'folder' activity with course module id 'xx'.	web
Csonka Norbert	30/03/17, 20:03	-	Folder: Homework 1 &amp; 2 (Practice)	Folder	Course module viewed	The user with id 'xx' viewed the 'folder' activity with course module id 'xx'.	web
Csonka Norbert	27/03/17, 10:11	-	Folder: Lecture notes	Folder	Course module viewed	The user with id 'xx' viewed the 'folder' activity with course module id 'xx'.	web
Csonka Norbert	27/03/17, 10:11	-	Folder: Homework 1 &amp; 2 (Practice)	Folder	Course module viewed	The user with id 'xx' viewed the 'folder' activity with course module id 'xx'.	web
Csonka Norbert	26/03/17, 15:53	-	Folder: Lecture notes	Folder	Course module viewed	The user with id 'xx' viewed the 'folder' activity with course module id 'xx'.	web
Csonka Norbert	26/03/17, 15:11	-	Folder: Homework 1 &amp; 2 (Practice)	Folder	Course module viewed	The user with id 'xx' viewed the 'folder' activity with course module id 'xx'.	web
Csonka Norbert	26/03/17, 14:49	-	Folder: Homework 1 &amp; 2 (Practice)	Folder	Course module viewed	The user with id 'xx' viewed the 'folder' activity with course module id 'xx'.	web
Csonka Norbert	26/03/17, 12:19	-	Folder: Lecture notes	Folder	Course module viewed	The user with id 'xx' viewed the 'folder' activity with course module id 'xx'.	web
Csonka Norbert	19/03/17, 10:34	-	Folder: Homework 1 &amp; 2 (Practice)	Folder	Course module viewed	The user with id 'xx' viewed the 'folder' activity with course module id 'xx'.	web
Csonka Norbert	18/03/17, 16:33	-	Folder: Homework 1 &amp; 2 (Practice)	Folder	Course module viewed	The user with id 'xx' viewed the 'folder' activity with course module id 'xx'.	web
Csonka Norbert	17/03/17, 11:21	-	Folder: Lecture notes	Folder	Course module viewed	The user with id 'xx' viewed the 'folder' activity with course module id 'xx'.	web
Csonka Norbert	17/03/17, 11:21	-	Folder: Homework 1 &amp; 2 (Practice)	Folder	Course module viewed	The user with id 'xx' viewed the 'folder' activity with course module id 'xx'.	web
Csonka Norbert	17/03/17, 11:21	-	Folder: Homework 1 &amp; 2 (Practice)	Folder	Course module viewed	The user with id 'xx' viewed the 'folder' activity with course module id 'xx'.	web
Csonka Norbert	21/03/17, 19:38	-	Folder: Lecture notes	Folder	Course module viewed	The user with id 'xx' viewed the 'folder' activity with course module id 'xx'.	web
Csonka Norbert	17/06/17, 06:26	-	File: Level 3 Statistics Lecture 9	File	Course module viewed	The user with id 'xx' viewed the 'resource' activity with course module id 'xx'.	web
Csonka Norbert	16/06/17, 16:32	-	External tool: Homework 10	LTI	Course module viewed	The user with id 'xx' viewed the 'lti' activity with course module id 'xx'.	web
Csonka Norbert	16/06/17, 14:35	-	External tool: Homework 10	LTI	Course module viewed	The user with id 'xx' viewed the 'lti' activity with course module id 'xx'.	web
Csonka Norbert	16/06/17, 14:33	-	External tool: Homework 9	LTI	Course module viewed	The user with id 'xx' viewed the 'lti' activity with course module id 'xx'.	web
Csonka Norbert	16/06/17, 14:31	-	External tool: Homework 8	LTI	Course module viewed	The user with id 'xx' viewed the 'lti' activity with course module id 'xx'.	web
Csonka Norbert	16/06/17, 14:26	-	External tool: Homework 7	LTI	Course module viewed	The user with id 'xx' viewed the 'lti' activity with course module id 'xx'.	web
Csonka Norbert	16/06/17, 14:26	-	External tool: Homework 6	LTI	Course module viewed	The user with id 'xx' viewed the 'lti' activity with course module id 'xx'.	web
Csonka Norbert	16/06/17, 14:20	-	External tool: Homework 5	LTI	Course module viewed	The user with id 'xx' viewed the 'lti' activity with course module id 'xx'.	web
Csonka Norbert	16/06/17, 14:16	-	External tool: Homework 4	LTI	Course module viewed	The user with id 'xx' viewed the 'lti' activity with course module id 'xx'.	web
Csonka Norbert	16/06/17, 14:10	-	External tool: Homework 3 (Answers)	LTI	Course module viewed	The user with id 'xx' viewed the 'lti' activity with course module id 'xx'.	web
Csonka Norbert	16/06/17, 14:09	-	Folder: Homework 1 &amp; 2 (Practice)	Folder	Course module viewed	The user with id 'xx' viewed the 'folder' activity with course module id 'xx'.	web
Csonka Norbert	16/06/17, 11:42	-	External tool: Homework 5	LTI	Course module viewed	The user with id 'xx' viewed the 'lti' activity with course module id 'xx'.	web
Csonka Norbert	13/06/17, 14:47	-	External tool: Homework 6	LTI	Course module viewed	The user with id 'xx' viewed the 'lti' activity with course module id 'xx'.	web
Csonka Norbert	11/06/17, 10:35	-	External tool: Homework 3 (Answers)	LTI	Course module viewed	The user with id 'xx' viewed the 'lti' activity with course module id 'xx'.	web
Csonka Norbert	9/06/17, 21:01	-	External tool: Homework 10	LTI	Course module viewed	The user with id 'xx' viewed the 'lti' activity with course module id 'xx'.	web
Csonka Norbert	8/06/17, 16:17	-	External tool: Homework 10	LTI	Course module viewed	The user with id 'xx' viewed the 'lti' activity with course module id 'xx'.	web
Csonka Norbert	3/06/17, 11:59	-	Folder: Lecture notes	Folder	Course module viewed	The user with id 'xx' viewed the 'folder' activity with course module id 'xx'.	web
Csonka Norbert	1/06/17, 12:19	-	Folder: Lecture notes	Folder	Course module viewed	The user with id 'xx' viewed the 'folder' activity with course module id 'xx'.	web
Csonka Norbert	30/05/17, 13:41	-	External tool: Homework 9	LTI	Course module viewed	The user with id 'xx' viewed the 'lti' activity with course module id 'xx'.	web
Csonka Norbert	30/05/17, 11:03	-	External tool: Homework 9	LTI	Course module viewed	The user with id 'xx' viewed the 'lti' activity with course module id 'xx'.	web
Csonka Norbert	26/05/17, 12:09	-	Folder: Lecture notes	Folder	Course module viewed	The user with id 'xx' viewed the 'folder' activity with course module id 'xx'.	web
Csonka Norbert	26/05/17, 12:08	-	URL: Link to R tutorials	URL	Course module viewed	The user with id 'xx' viewed the 'url' activity with course module id 'xx'.	web
Csonka Norbert	24/05/17, 13:41	-	External tool: Homework 8	LTI	Course module viewed	The user with id 'xx' viewed the 'lti' activity with course module id 'xx'.	web
Csonka Norbert	24/05/17, 13:27	-	Folder: Lecture notes	Folder	Course module viewed	The user with id 'xx' viewed the 'folder' activity with course module id 'xx'.	web
Csonka Norbert	24/05/17, 09:46	-	External tool: Homework 8	LTI	Course module viewed	The user with id 'xx' viewed the 'lti' activity with course module id 'xx'.	web
Csonka Norbert	20/05/17, 12:51	-	Folder: Lecture notes	Folder	Course module viewed	The user with id 'xx' viewed the 'folder' activity with course module id 'xx'.	web
Csonka Norbert	17/05/17, 17:18	-	Folder: Lecture notes	Folder	Course module viewed	The user with id 'xx' viewed the 'folder' activity with course module id 'xx'.	web
Csonka Norbert	17/05/17, 17:07	-	External tool: Homework 7	LTI	Course module viewed	The user with id 'xx' viewed the 'lti' activity with course module id 'xx'.	web
Csonka Norbert	13/05/17, 09:42	-	External tool: Homework 7	LTI	Course module viewed	The user with id 'xx' viewed the 'lti' activity with course module id 'xx'.	web
Csonka Norbert	12/05/17, 12:06	-	Folder: Lecture notes	Folder	Course module viewed	The user with id 'xx' viewed the 'folder' activity with course module id 'xx'.	web
Csonka Norbert	12/05/17, 12:06	-	External tool: Survey: Perceptions of Statistics	LTI	Course module viewed	The user with id 'xx' viewed the 'lti' activity with course module id 'xx'.	web
Csonka Norbert	11/05/17, 21:43	-	External tool: Homework 6	LTI	Course module viewed	The user with id 'xx' viewed the 'lti' activity with course module id 'xx'.	web
Csonka Norbert	11/05/17, 13:17	-	External tool: Homework 6	LTI	Course module viewed	The user with id 'xx' viewed the 'lti' activity with course module id 'xx'.	web
Csonka Norbert	11/05/17, 10:29	-	External tool: Homework 6	LTI	Course module viewed	The user with id 'xx' viewed the 'lti' activity with course module id 'xx'.	web
Csonka Norbert	10/05/17, 10:05	-	External tool: Homework 6	LTI	Course module viewed	The user with id 'xx' viewed the 'lti' activity with course module id 'xx'.	web
Csonka Norbert	9/05/17, 00:03	-	URL: Link to R tutorials	URL	Course module viewed	The user with id 'xx' viewed the 'url' activity with course module id 'xx'.	web
Csonka Norbert	8/05/17, 23:25	-	External tool: Homework 6	LTI	Course module viewed	The user with id 'xx' viewed the 'lti' activity with course module id 'xx'.	web
Csonka Norbert	8/05/17, 21:00	-	External tool: Homework 4	LTI	Course module viewed	The user with id 'xx' viewed the 'lti' activity with course module id 'xx'.	web
Csonka Norbert	8/05/17, 19:54	-	External tool: Homework 3 (Answers)	LTI	Course module viewed	The user with id 'xx' viewed the 'lti' activity with course module id 'xx'.	web
Csonka Norbert	8/05/17, 17:31	-	Folder: Homework 1 &amp; 2 (Practice)	Folder	Course module viewed	The user with id 'xx' viewed the 'folder' activity with course module id 'xx'.	web
Csonka Norbert	7/05/17, 15:50	-	External tool: Homework 6	LTI	Course module viewed	The user with id 'xx' viewed the 'lti' activity with course module id 'xx'.	web
Csonka Norbert	6/05/17, 15:14	-	External tool: Homework 6	LTI	Course module viewed	The user with id 'xx' viewed the 'lti' activity with course module id 'xx'.	web
Csonka Norbert	5/05/17, 11:05	-	Folder: Lecture notes	Folder	Course module viewed	The user with id 'xx' viewed the 'folder' activity with course module id 'xx'.	web
Csonka Norbert	4/05/17, 14:43	-	Folder: Lecture notes	Folder	Course module viewed	The user with id 'xx' viewed the 'folder' activity with course module id 'xx'.	web
Csonka Norbert	4/05/17, 14:43	-	URL: Link to R tutorials	URL	Course module viewed	The user with id 'xx' viewed the 'url' activity with course module id 'xx'.	web
Csonka Norbert	4/05/17, 13:18	-	External tool: Homework 5	LTI	Course module viewed	The user with id 'xx' viewed the 'lti' activity with course module id 'xx'.	web
Csonka Norbert	3/05/17, 15:59	-	Folder: Lecture notes	Folder	Course module viewed	The user with id 'xx' viewed the 'folder' activity with course module id 'xx'.	web
Csonka Norbert	3/05/17, 13:19	-	URL: Link to R tutorials	URL	Course module viewed	The user with id 'xx' viewed the 'url' activity with course module id 'xx'.	web
Csonka Norbert	3/05/17, 10:13	-	External tool: Homework 5	LTI	Course module viewed	The user with id 'xx' viewed the 'lti' activity with course module id 'xx'.	web
Csonka Norbert	2/05/17, 12:16	-	External tool: Homework 5	LTI	Course module viewed	The user with id 'xx' viewed the 'lti' activity with course module id 'xx'.	web
Csonka Norbert	2/05/17, 12:13	-	External tool: Homework 5	LTI	Course module viewed	The user with id 'xx' viewed the 'lti' activity with course module id 'xx'.	web
Csonka Norbert	2/05/17, 12:11	-	External tool: Homework 5	LTI	Course module viewed	The user with id 'xx' viewed the 'lti' activity with course module id 'xx'.	web
Csonka Norbert	31/04/17, 09:40	-	Folder: Lecture notes	Folder	Course module viewed	The user with id 'xx' viewed the 'folder' activity with course module id 'xx'.	web
Csonka Norbert	22/04/17, 13:53	-	Folder: Lecture notes	Folder	Course module viewed	The user with id 'xx' viewed the 'folder' activity with course module id 'xx'.	web
Csonka Norbert	21/04/17, 12:32	-	External tool: Homework 4	LTI	Course module viewed	The user with id 'xx' viewed the 'lti' activity with course module id 'xx'.	web
Csonka Norbert	21/04/17, 10:07	-	Folder: Lecture notes	Folder	Course module viewed	The user with id 'xx' viewed the 'folder' activity with course module id 'xx'.	web
Csonka Norbert	21/04/17, 10:04	-	External tool: Homework 4	LTI	Course module viewed	The user with id 'xx' viewed the 'lti' activity with course module id 'xx'.	web
Csonka Norbert	21/04/17, 08:18	-	Folder: Lecture notes	Folder	Course module viewed	The user with id 'xx' viewed the 'folder' activity with course module id 'xx'.	web
Csonka Norbert	21/04/17, 08:16	-	External tool: Homework 4	LTI	Course module viewed	The user with id 'xx' viewed the 'lti' activity with course module id 'xx'.	web
Csonka Norbert	17/04/17, 12:59	-	External tool: Homework 4	LTI	Course module viewed	The user with id 'xx' viewed the 'lti' activity with course module id 'xx'.	web
Csonka Norbert	14/04/17, 17:22	-	Folder: Lecture notes	Folder	Course module viewed	The user with id 'xx' viewed the 'folder' activity with course module id 'xx'.	web
Csonka Norbert	11/04/17, 17:27	-	External tool: Homework 3 Original Link	LTI	Course module viewed	The user with id 'xx' viewed the 'lti' activity with course module id 'xx'.	web
Csonka Norbert	11/04/17, 11:47	-	Folder: Lecture notes	Folder	Course module viewed	The user with id 'xx' viewed the 'folder' activity with course module id 'xx'.	web
Csonka Norbert	9/04/17, 17:11	-	External tool: Homework 3 Original Link	LTI	Course module viewed	The user with id 'xx' viewed the 'lti' activity with course module id 'xx'.	web
Csonka Norbert	8/04/17, 12:34	-	Folder: Lecture notes	Folder	Course module viewed	The user with id 'xx' viewed the 'folder' activity with course module id 'xx'.	web
Csonka Norbert	8/04/17, 10:48	-	Folder: Lecture notes	Folder	Course module viewed	The user with id 'xx' viewed the 'folder' activity with course module id 'xx'.	web
Csonka Norbert	6/04/17, 15:48	-	BigBlueButtonBN: Login to BBB online practical session	BigBlueButtonBN	BigBlueButtonBN meeting joined	The user with id 'xx' has joined a bigbluebutton meeting for the bigbluebuttonbn activity with id 'xx' for the course id 'xx'.	web
Csonka Norbert	6/04/17, 15:48	-	BigBlueButtonBN: Login to BBB online practical session	BigBlueButtonBN	BigBlueButtonBN meeting created	The user with id 'xx' created a bigbluebutton meeting for the bigbluebuttonbn activity with id 'xx' for the course id 'xx'.	web
Csonka Norbert	6/04/17, 15:48	-	BigBlueButtonBN: Login to BBB online practical session	BigBlueButtonBN	BigBlueButtonBN activity viewed	The user with id 'xx' viewed the bigbluebuttonbn activity with id 'xx' for the course id 'xx'.	web
Csonka Norbert	6/04/17, 15:44	-	BigBlueButtonBN: Login to BBB online practical session	BigBlueButtonBN	BigBlueButtonBN meeting joined	The user with id 'xx' has joined a bigbluebutton meeting for the bigbluebuttonbn activity with id 'xx' for the course id 'xx'.	web
Csonka Norbert	6/04/17, 15:44	-	BigBlueButtonBN: Login to BBB online practical session	BigBlueButtonBN	BigBlueButtonBN meeting created	The user with id 'xx' created a bigbluebutton meeting for the bigbluebuttonbn activity with id 'xx' for the course id 'xx'.	web
Csonka Norbert	6/04/17, 15:44	-	BigBlueButtonBN: Login to BBB online practical session	BigBlueButtonBN	BigBlueButtonBN activity viewed	The user with id 'xx' viewed the bigbluebuttonbn activity with id 'xx' for the course id 'xx'.	web
Csonka Norbert	6/04/17, 15:06	-	Folder: Lecture notes	Folder	Course module viewed	The user with id 'xx' viewed the 'folder' activity with course module id 'xx'.	web
Csonka Norbert	6/04/17, 14:53	-	BigBlueButtonBN: Login to BBB online practical session	BigBlueButtonBN	BigBlueButtonBN meeting joined	The user with id 'xx' has joined a bigbluebutton meeting for the bigbluebuttonbn activity with id 'xx' for the course id 'xx'.	web
Csonka Norbert	6/04/17, 14:53	-	BigBlueButtonBN: Login to BBB online practical session	BigBlueButtonBN	BigBlueButtonBN meeting created	The user with id 'xx' created a bigbluebutton meeting for the bigbluebuttonbn activity with id 'xx' for the course id 'xx'.	web
Csonka Norbert	6/04/17, 14:53	-	BigBlueButtonBN: Login to BBB online practical session	BigBlueButtonBN	BigBlueButtonBN activity viewed	The user with id 'xx' viewed the bigbluebuttonbn activity with id 'xx' for the course id 'xx'.	web
Csonka Norbert	1/04/17, 22:14	-	Folder: Lecture notes	Folder	Course module viewed	The user with id 'xx' viewed the 'folder' activity with course module id 'xx'.	web
Csonka Norbert	1/04/17, 21:43	-	Folder: Homework 1 &amp; 2 (Practice)	Folder	Course module viewed	The user with id 'xx' viewed the 'folder' activity with course module id 'xx'.	web
Csonka Norbert	1/04/17, 16:39	-	Folder: Lecture notes	Folder	Course module viewed	The user with id 'xx' viewed the 'folder' activity with course module id 'xx'.	web
Csonka Norbert	1/04/17, 16:37	-	Folder: Homework 1 &amp; 2 (Practice)	Folder	Course module viewed	The user with id 'xx' viewed the 'folder' activity with course module id 'xx'.	web
Csonka Norbert	29/03/17, 15:13	-	Folder: Lecture notes	Folder	Course module viewed	The user with id 'xx' viewed the 'folder' activity with course module id 'xx'.	web
Csonka Norbert	29/03/17, 15:13	-	BigBlueButtonBN: Login to BBB online practical session	BigBlueButtonBN	BigBlueButtonBN meeting joined	The user with id 'xx' has joined a bigbluebutton meeting for the bigbluebuttonbn activity with id 'xx' for the course id 'xx'.	web
Csonka Norbert	29/03/17, 15:13	-	BigBlueButtonBN: Login to BBB online practical session	BigBlueButtonBN	BigBlueButtonBN meeting created	The user with id 'xx' created a bigbluebutton meeting for the bigbluebuttonbn activity with id 'xx' for the course id 'xx'.	web
Csonka Norbert	29/03/17, 15:13	-	BigBlueButtonBN: Login to BBB online practical session	BigBlueButtonBN	BigBlueButtonBN activity viewed	The user with id 'xx' viewed the bigbluebuttonbn activity with id 'xx' for the course id 'xx'.	web
Csonka Norbert	28/03/17, 16:38	-	URL: Link to R tutorials	URL	Course module viewed	The user with id 'xx' viewed the 'url' activity with course module id 'xx'.	web
Csonka Norbert	28/03/17, 16:13	-	Folder: Lecture notes	Folder	Course module viewed	The user with id 'xx' viewed the 'folder' activity with course module id 'xx'.	web
Csonka Norbert	28/03/17, 12:18	-	Folder: Homework 1 &amp; 2 (Practice)	Folder	Course module viewed	The user with id 'xx' viewed the 'folder' activity with course module id 'xx'.	web
Csonka Norbert	24/03/17, 19:13	-	URL: Link to R tutorials	URL	Course module viewed	The user with id 'xx' viewed the 'url' activity with course module id 'xx'.	web
Csonka Norbert	24/03/17, 19:08	-	Folder: Lecture notes	Folder	Course module viewed	The user with id 'xx' viewed the 'folder' activity with course module id 'xx'.	web
Csonka Norbert	24/03/17, 19:04	-	Folder: Homework 1 &amp; 2 (Practice)	Folder	Course module viewed	The user with id 'xx' viewed the 'folder' activity with course module id 'xx'.	web
Csonka Norbert	24/03/17, 15:35	-	Folder: Lecture notes	Folder	Course module viewed	The user with id 'xx' viewed the 'folder' activity with course module id 'xx'.	web
Csonka Norbert	24/03/17, 15:34	-	URL: Link to R tutorials	URL	Course module viewed	The user with id 'xx' viewed the 'url' activity with course module id 'xx'.	web
Csonka Norbert	16/06/17, 21:11	-	Folder: Lecture notes	Folder	Course module viewed	The user with id 'xx' viewed the 'folder' activity with course module id 'xx'.	web
Csonka Norbert	16/06/17, 20:37	-	Folder: Lecture notes	Folder	Course module viewed	The user with id 'xx' viewed the 'folder' activity with course module id 'xx'.	web
Csonka Norbert	16/06/17, 19:20	-	External tool: Homework 10	LTI	Course module viewed	The user with id 'xx' viewed the 'lti' activity with course module id 'xx'.	web
Csonka Norbert	16/06/17, 19:16	-	External tool: Homework 9	LTI	Course module viewed	The user with id 'xx' viewed the 'lti' activity with course module id 'xx'.	web
Csonka Norbert	16/06/17, 18:57	-	External tool: Homework 8	LTI	Course module viewed	The user with id 'xx' viewed the 'lti' activity with course module id 'xx'.	web
Csonka Norbert	16/06/17, 18:46	-	External tool: Homework 7	LTI	Course module viewed	The user with id 'xx' viewed the 'lti' activity with course module id 'xx'.	web
Csonka Norbert	16/06/17, 18:42	-	External tool: Homework 6	LTI	Course module viewed	The user with id 'xx' viewed the 'lti' activity with course module id 'xx'.	web
Csonka Norbert	16/06/17, 13:21	-	External tool: Homework 5	LTI	Course module viewed	The user with id 'xx' viewed the 'lti' activity with course module id 'xx'.	web
Csonka Norbert	16/06/17, 13:07	-	External tool: Homework 4	LTI	Course module viewed	The user with id 'xx' viewed the 'lti' activity with course module id 'xx'.	web
Csonka Norbert	16/06/17, 12:48	-	External tool: Homework 3 (Answers)	LTI	Course module viewed	The user with id 'xx' viewed the 'lti' activity with course module id 'xx'.	web
Csonka Norbert	16/06/17, 12:40	-	Folder: Homework 1 &amp; 2 (Practice)	Folder	Course module viewed	The user with id 'xx' viewed the 'folder' activity with course module id 'xx'.	web
Csonka Norbert	16/06/17, 12:20	-	External tool: Homework 10	LTI	Course module viewed	The user with id 'xx' viewed the 'lti' activity with course module id 'xx'.	web
Csonka Norbert	15/06/17, 20:36	-	Folder: Homework 1 &amp; 2 (Practice)	Folder	Course module viewed	The user with id 'xx' viewed the 'folder' activity with course module id 'xx'.	web
Csonka Norbert	15/06/17, 20:32	-	Folder: Homework 1 &amp; 2 (Practice)	Folder	Course module viewed	The user with id 'xx' viewed the 'folder' activity with course module id 'xx'.	web
Csonka Norbert	12/06/17, 17:45	-	Folder: Lecture notes	Folder	Course module viewed	The user with id 'xx' viewed the 'folder' activity with course module id 'xx'.	web
Csonka Norbert	10/06/17, 16:35	-	Folder: Lecture notes	Folder	Course module viewed	The user with id 'xx' viewed the 'folder' activity with course module id 'xx'.	web
Csonka Norbert	9/06/17, 22:48	-	External tool: Homework 10	LTI	Course module viewed	The user with id 'xx' viewed the 'lti' activity with course module id 'xx'.	web
Csonka Norbert	9/06/17, 14:02	-	External tool: Homework 10	LTI	Course module viewed	The user with id 'xx' viewed the 'lti' activity with course module id 'xx'.	web
Csonka Norbert	8/06/17, 17:09	-	External tool: Homework 10	LTI	Course module viewed	The user with id 'xx' viewed the 'lti' activity with course module id 'xx'.	web
Csonka Norbert	5/06/17, 12:40	-	External tool: Homework 10	LTI	Course module viewed	The user with id 'xx' viewed the 'lti' activity with course module id 'xx'.	web
Csonka Norbert	5/06/17, 12:38	-	External tool: Homework 8	LTI	Course module viewed	The user with id 'xx' viewed the 'lti' activity with course module id 'xx'.	web
Csonka Norbert	5/06/17, 12:38	-	External tool: Homework 9	LTI	Course module viewed	The user with id 'xx' viewed the 'lti' activity with course module id 'xx'.	web
Csonka Norbert	5/06/17, 12:38	-	URL: Link to R tutorials	URL	Course module viewed	The user with id 'xx' viewed the 'url' activity with course module id 'xx'.	web
Csonka Norbert	5/06/17, 12:30	-	Folder: Lecture notes	Folder	Course module viewed	The user with id 'xx' viewed the 'folder' activity with course module id 'xx'.	web
Csonka Norbert	4/06/17, 13:37	-	External tool: Homework 9	LTI	Course module viewed	The user with id 'xx' viewed the 'lti' activity with course module id 'xx'.	web
Csonka Norbert	4/06/17, 09:02	-	External tool: Homework 9	LTI	Course module viewed	The user with id 'xx' viewed the 'lti' activity with course module id 'xx'.	web
Csonka Norbert	1/06/17, 18:34	-	External tool: Homework 9	LTI	Course module viewed	The user with id 'xx' viewed the 'lti' activity with course module id 'xx'.	web
Csonka Norbert	30/05/17, 12:08	-	External tool: Homework 9	LTI	Course module viewed	The user with id 'xx' viewed the 'lti' activity with course module id 'xx'.	web
Csonka Norbert	29/05/17, 23:15	-	Folder: Lecture notes	Folder	Course module viewed	The user with id 'xx' viewed the 'folder' activity with course module id 'xx'.	web
Csonka Norbert	26/05/17, 11:06	-	BigBlueButtonBN: Login to BBB online practical session	BigBlueButtonBN	BigBlueButtonBN meeting joined	The user with id 'xx' has joined a bigbluebutton meeting for the bigbluebuttonbn activity with id 'xx' for the course id 'xx'.	web
Csonka Norbert	26/05/17, 11:06	-	BigBlueButtonBN: Login to BBB online practical session	BigBlueButtonBN	BigBlueButtonBN meeting created	The user with id 'xx' created a bigbluebutton meeting for the bigbluebuttonbn activity with id 'xx' for the course id 'xx'.	web
Csonka Norbert	26/05/17, 11:06	-	BigBlueButtonBN: Login to BBB online practical session	BigBlueButtonBN	BigBlueButtonBN activity viewed	The user with id 'xx' viewed the bigbluebuttonbn activity with id 'xx' for the course id 'xx'.	web
Csonka Norbert	20/05/17, 14:45	-	External tool: Homework 8	LTI	Course module viewed	The user with id 'xx' viewed the 'lti' activity with course module id 'xx'.	web
Csonka Norbert	20/05/17, 11:21	-	Folder: Lecture notes	Folder	Course module viewed	The user with id 'xx' viewed the 'folder' activity with course module id 'xx'.	web
Csonka Norbert	20/05/17, 09:21	-	Folder: Lecture notes	Folder	Course module viewed	The user with id 'xx' viewed the 'folder' activity with course module id 'xx'.	web
Csonka Norbert	20/05/17, 09:20	-	Folder: Lecture notes	Folder	Course module viewed	The user with id 'xx' viewed the 'folder' activity with course module id 'xx'.	web
Csonka Norbert	20/05/17, 09:15	-	External tool: Survey: Perceptions of Statistics	LTI	Course module viewed	The user with id 'xx' viewed the 'lti' activity with course module id 'xx'.	web
Csonka Norbert	17/05/17, 15:15	-	External tool: Homework 7	LTI	Course module viewed	The user with id 'xx' viewed the 'lti' activity with course module id 'xx'.	web
Csonka Norbert	17/05/17, 01:19	-	Folder: Lecture notes	Folder	Course module viewed	The user with id 'xx' viewed the 'folder' activity with course module id 'xx'.	web
Csonka Norbert	16/05/17, 11:49	-	External tool: Homework 7	LTI	Course module viewed	The user with id 'xx' viewed the 'lti' activity with course module id 'xx'.	web
Csonka Norbert	12/05/17, 11:51	-	BigBlueButtonBN: Login to BBB online practical session	BigBlueButtonBN	BigBlueButtonBN meeting joined	The user with id 'xx' has joined a bigbluebutton meeting for the bigbluebuttonbn activity with id 'xx' for the course id 'xx'.	web
Csonka Norbert	12/05/17, 11:51	-	BigBlueButtonBN: Login to BBB online practical session	BigBlueButtonBN	BigBlueButtonBN meeting created	The user with id 'xx' created a bigbluebutton meeting for the bigbluebuttonbn activity with id 'xx' for the course id 'xx'.	web
Csonka Norbert	12/05/17, 11:51	-	BigBlueButtonBN: Login to BBB online practical session	BigBlueButtonBN	BigBlueButtonBN activity viewed	The user with id 'xx' viewed the bigbluebuttonbn activity with id 'xx' for the course id 'xx'.	web
Csonka Norbert	12/05/17, 10:22	-	BigBlueButtonBN: Login to BBB online practical session	BigBlueButtonBN	BigBlueButtonBN meeting joined	The user with id 'xx' has joined a bigbluebutton meeting for the bigbluebuttonbn activity with id 'xx' for the course id 'xx'.	web
Csonka Norbert	12/05/17, 10:22	-	BigBlueButtonBN: Login to BBB online practical session	BigBlueButtonBN	BigBlueButtonBN meeting created	The user with id 'xx' created a bigbluebutton meeting for the bigbluebuttonbn activity with id 'xx' for the course id 'xx'.	web
Csonka Norbert	12/05/17, 10:22	-	BigBlueButtonBN: Login to BBB online practical session	BigBlueButtonBN	BigBlueButtonBN activity viewed	The user with id 'xx' viewed the bigbluebuttonbn activity with id 'xx' for the course id 'xx'.	web
Csonka Norbert	7/05/17, 22:50	-	Folder: Lecture notes	Folder	Course module viewed	The user with id 'xx' viewed the 'folder' activity with course module id 'xx'.	web
Csonka Norbert	7/05/17, 22:31	-	External tool: Homework 5	LTI	Course module viewed	The user with id 'xx' viewed the 'lti' activity with course module id 'xx'.	web
Csonka Norbert	7/05/17, 22:31	-	External tool: Homework 6	LTI	Course module viewed	The user with id 'xx' viewed the 'lti' activity with course module id 'xx'.	web
Csonka Norbert	7/05/17, 14:51	-	External tool: Homework 6	LTI	Course module viewed	The user with id 'xx' viewed the 'lti' activity with course module id 'xx'.	web
Csonka Norbert	5/05/17, 10:05	-	BigBlueButtonBN: Login to BBB online practical session	BigBlueButtonBN	BigBlueButtonBN meeting joined	The user with id 'xx' has joined a bigbluebutton meeting for the bigbluebuttonbn activity with id 'xx' for the course id 'xx'.	web
Csonka Norbert	5/05/17, 10:05	-	BigBlueButtonBN: Login to BBB online practical session	BigBlueButtonBN	BigBlueButtonBN meeting created	The user with id 'xx' created a bigbluebutton meeting for the bigbluebuttonbn activity with id 'xx' for the course id 'xx'.	web
Csonka Norbert	5/05/17, 10:05	-	BigBlueButtonBN: Login to BBB online practical session	BigBlueButtonBN	BigBlueButtonBN activity viewed	The user with id 'xx' viewed the bigbluebuttonbn activity with id 'xx' for the course id 'xx'.	web
Csonka Norbert	3/05/17, 22:08	-	External tool: Homework 5	LTI	Course module viewed	The user with id 'xx' viewed the 'lti' activity with course module id 'xx'.	web
Csonka Norbert	2/05/17, 14:19	-	External tool: Homework 5	LTI	Course module viewed	The user with id 'xx' viewed the 'lti' activity with course module id 'xx'.	web
Csonka Norbert	2/05/17, 11:08	-	External tool: Homework 5	LTI	Course module viewed	The user with id 'xx' viewed the 'lti' activity with course module id 'xx'.	web
Csonka Norbert	25/04/17, 12:04	-	External tool: Homework 3 (Answers)	LTI	Course module viewed	The user with id 'xx' viewed the 'lti' activity with course module id 'xx'.	web
Csonka Norbert	25/04/17, 12:00	-	Folder: Homework 1 &amp; 2 (Practice)	Folder	Course module viewed	The user with id 'xx' viewed the 'folder' activity with course module id 'xx'.	web
Csonka Norbert	25/04/17, 11:53	-	External tool: Homework 3 (Answers)	LTI	Course module viewed	The user with id 'xx' viewed the 'lti' activity with course module id 'xx'.	web
Csonka Norbert	25/04/17, 11:53	-	External tool: Homework 4	LTI	Course module viewed	The user with id 'xx' viewed the 'lti' activity with course module id 'xx'.	web
Csonka Norbert	24/04/17, 19:30	-	External tool: Homework 5	LTI	Course module viewed	The user with id 'xx' viewed the 'lti' activity with course module id 'xx'.	web
Csonka Norbert	22/04/17, 10:29	-	BigBlueButtonBN: Login to BBB online practical session	BigBlueButtonBN	BigBlueButtonBN meeting joined	The user with id 'xx' has joined a bigbluebutton meeting for the bigbluebuttonbn activity with id 'xx' for the course id 'xx'.	web
Csonka Norbert	22/04/17, 10:29	-	BigBlueButtonBN: Login to BBB online practical session	BigBlueButtonBN	BigBlueButtonBN meeting created	The user with id 'xx' created a bigbluebutton meeting for the bigbluebuttonbn activity with id 'xx' for the course id 'xx'.	web
Csonka Norbert	22/04/17, 10:29	-	BigBlueButtonBN: Login to BBB online practical session	BigBlueButtonBN	BigBlueButtonBN activity viewed	The user with id 'xx' viewed the bigbluebuttonbn activity with id 'xx' for the course id 'xx'.	web
Csonka Norbert	22/04/17, 10:09	-	BigBlueButtonBN: Login to BBB online practical session	BigBlueButtonBN	BigBlueButtonBN meeting joined	The user with id 'xx' has joined a bigbluebutton meeting for the bigbluebuttonbn activity with id 'xx' for the course id 'xx'.	web
Csonka Norbert	22/04/17, 10:09	-	BigBlueButtonBN: Login to BBB online practical session	BigBlueButtonBN	BigBlueButtonBN meeting created	The user with id 'xx' created a bigbluebutton meeting for the bigbluebuttonbn activity with id 'xx' for the course id 'xx'.	web
Csonka Norbert	22/04/17, 10:09	-	BigBlueButtonBN: Login to BBB online practical session	BigBlueButtonBN	BigBlueButtonBN activity viewed	The user with id 'xx' viewed the bigbluebuttonbn activity with id 'xx' for the course id 'xx'.	web
Csonka Norbert	21/04/17, 00:38	-	Folder: Lecture notes	Folder	Course module viewed	The user with id 'xx' viewed the 'folder' activity with course module id 'xx'.	web
Csonka Norbert	21/04/17, 00:18	-	External tool: Homework 4	LTI	Course module viewed	The user with id 'xx' viewed the 'lti' activity with course module id 'xx'.	web
Csonka Norbert	19/04/17, 12:00	-	External tool: Homework 3 (Answers)	LTI	Course module viewed	The user with id 'xx' viewed the 'lti' activity with course module id 'xx'.	web
Csonka Norbert	15/04/17, 21:43	-	Folder: Lecture notes	Folder	Course module viewed	The user with id 'xx' viewed the 'folder' activity with course module id 'xx'.	web
Csonka Norbert	15/04/17, 21:25	-	File: Level 3 Statistics Lecture 4	File	Course module viewed	The user with id 'xx' viewed the 'resource' activity with course module id 'xx'.	web
Csonka Norbert	15/04/17, 21:25	-	External tool: Homework 4	LTI	Course module viewed	The user with id 'xx' viewed the 'lti' activity with course module id 'xx'.	web
Csonka Norbert	15/04/17, 21:25	-	External tool: Homework 4	LTI	Course module viewed	The user with id 'xx' viewed the 'lti' activity with course module id 'xx'.	web
Csonka Norbert	15/04/17, 14:56	-	External tool: Homework 3 (Answers)	LTI	Course module viewed	The user with id 'xx' viewed the 'lti' activity with course module id 'xx'.	web
Csonka Norbert	13/04/17, 15:29	-	BigBlueButtonBN: Login to BBB online practical session	BigBlueButtonBN	BigBlueButtonBN meeting joined	The user with id 'xx' has joined a bigbluebutton meeting for the bigbluebuttonbn activity with id 'xx' for the course id 'xx'.	web
Csonka Norbert	13/04/17, 15:29	-	BigBlueButtonBN: Login to BBB online practical session	BigBlueButtonBN	BigBlueButtonBN meeting created	The user with id 'xx' created a bigbluebutton meeting for the bigbluebuttonbn activity with id 'xx' for the course id 'xx'.	web
Csonka Norbert	13/04/17, 15:29	-	BigBlueButtonBN: Login to BBB online practical session	BigBlueButtonBN	BigBlueButtonBN activity viewed	The user with id 'xx' viewed the bigbluebuttonbn activity with id 'xx' for the course id 'xx'.	web
Csonka Norbert	13/04/17, 10:18	-	Forum: L3 stats discussion forum	Forum	Discussion viewed	The user with id 'xx' has viewed the discussion with id 'xx' in the forum with course module id 'xx'.	web
Csonka Norbert	13/04/17, 10:18	-	Forum: L3 stats discussion forum	Forum	Post created	The user with id 'xx' has created the post with id 'xx' in the discussion with id 'xx' in the forum with course module id 'xx'.	web
Csonka Norbert	13/04/17, 10:18	-	Forum: L3 stats discussion forum	Forum	Some content has been posted.	The user with id 'xx' has posted content in the forum post with id 'xx' in the discussion 'xx' located in the forum with course module id 'xx'.	web
Csonka Norbert	13/04/17, 10:15	-	Forum: L3 stats discussion forum	Forum	Discussion viewed	The user with id 'xx' has viewed the discussion with id 'xx' in the forum with course module id 'xx'.	web
Csonka Norbert	13/04/17, 01:33	-	Forum: L3 stats discussion forum	Forum	Discussion viewed	The user with id 'xx' has viewed the discussion with id 'xx' in the forum with course module id 'xx'.	web
Csonka Norbert	13/04/17, 01:09	-	Forum: L3 stats discussion forum	Forum	Discussion viewed	The user with id 'xx' has viewed the discussion with id 'xx' in the forum with course module id 'xx'.	web
Csonka Norbert	13/04/17, 01:09	-	Forum: L3 stats discussion forum	Forum	Post created	The user with id 'xx' has created the post with id 'xx' in the discussion with id 'xx' in the forum with course module id 'xx'.	web
Csonka Norbert	13/04/17, 01:09	-	Forum: L3 stats discussion forum	Forum	Some content has been posted.	The user with id 'xx' has posted content in the forum post with id 'xx' in the discussion 'xx' located in the forum with course module id 'xx'.	web
Csonka Norbert	12/04/17, 23:14	-	Forum: L3 stats discussion forum	Forum	Discussion viewed	The user with id 'xx' has viewed the discussion with id 'xx' in the forum with course module id 'xx'.	web
Csonka Norbert	12/04/17, 23:14	-	Forum: L3 stats discussion forum	Forum	Post deleted	The user with id 'xx' has deleted the post with id 'xx' in the discussion with id 'xx' in the forum with course module id 'xx'.	web
Csonka Norbert	12/04/17, 23:14	-	Forum: L3 stats discussion forum	Forum	Discussion viewed	The user with id 'xx' has viewed the discussion with id 'xx' in the forum with course module id 'xx'.	web
Csonka Norbert	12/04/17, 23:04	-	Folder: Lecture notes	Folder	Course module viewed	The user with id 'xx' viewed the 'folder' activity with course module id 'xx'.	web
Csonka Norbert	12/04/17, 23:03	-	Forum: L3 stats discussion forum	Forum	Discussion viewed	The user with id 'xx' has viewed the discussion with id 'xx' in the forum with course module id 'xx'.	web
Csonka Norbert	12/04/17, 23:02	-	Forum: L3 stats discussion forum	Forum	Post created	The user with id 'xx' has created the post with id 'xx' in the discussion with id 'xx' in the forum with course module id 'xx'.	web
Csonka Norbert	12/04/17, 23:02	-	Forum: L3 stats discussion forum	Forum	Some content has been posted.	The user with id 'xx' has posted content in the forum post with id 'xx' in the discussion 'xx' located in the forum with course module id 'xx'.	web
Csonka Norbert	12/04/17, 22:49	-	Forum: L3 stats discussion forum	Forum	Discussion viewed	The user with id 'xx' has viewed the discussion with id 'xx' in the forum with course module id 'xx'.	web
Csonka Norbert	12/04/17, 13:33	-	External tool: Homework 3 Original Link	LTI	Course module viewed	The user with id 'xx' viewed the 'lti' activity with course module id 'xx'.	web
Csonka Norbert	12/04/17, 11:48	-	External tool: Homework 3 Original Link	LTI	Course module viewed	The user with id 'xx' viewed the 'lti' activity with course module id 'xx'.	web
Csonka Norbert	12/04/17, 09:59	-	Folder: Lecture notes	Folder	Course module viewed	The user with id 'xx' viewed the 'folder' activity with course module id 'xx'.	web
Csonka Norbert	10/04/17, 22:05	-	Folder: Lecture notes	Folder	Course module viewed	The user with id 'xx' viewed the 'folder' activity with course module id 'xx'.	web
Csonka Norbert	9/04/17, 10:55	-	External tool: Homework 3 Original Link	LTI	Course module viewed	The user with id 'xx' viewed the 'lti' activity with course module id 'xx'.	web
Csonka Norbert	9/04/17, 00:43	-	Folder: Homework 1 &amp; 2 (Practice)	Folder	Course module viewed	The user with id 'xx' viewed the 'folder' activity with course module id 'xx'.	web
Csonka Norbert	8/04/17, 01:01	-	Folder: Lecture notes	Folder	Course module viewed	The user with id 'xx' viewed the 'folder' activity with course module id 'xx'.	web
Csonka Norbert	6/04/17, 16:00	-	Folder: Homework 1 &amp; 2 (Practice)	Folder	Course module viewed	The user with id 'xx' viewed the 'folder' activity with course module id 'xx'.	web
Csonka Norbert	6/04/17, 15:28	-	BigBlueButtonBN: Login to BBB online practical session	BigBlueButtonBN	BigBlueButtonBN meeting joined	The user with id 'xx' has joined a bigbluebutton meeting for the bigbluebuttonbn activity with id 'xx' for the course id 'xx'.	web
Csonka Norbert	6/04/17, 15:28	-	BigBlueButtonBN: Login to BBB online practical session	BigBlueButtonBN	BigBlueButtonBN meeting created	The user with id 'xx' created a bigbluebutton meeting for the bigbluebuttonbn activity with id 'xx' for the course id 'xx'.	web
Csonka Norbert	6/04/17, 15:28	-	BigBlueButtonBN: Login to BBB online practical session	BigBlueButtonBN	BigBlueButtonBN activity viewed	The user with id 'xx' viewed the bigbluebuttonbn activity with id 'xx' for the course id 'xx'.	web
Csonka Norbert	6/04/17, 14:57	-	BigBlueButtonBN: Login to BBB online practical session	BigBlueButtonBN	BigBlueButtonBN meeting joined	The user with id 'xx' has joined a bigbluebutton meeting for the bigbluebuttonbn activity with id 'xx' for the course id 'xx'.	web
Csonka Norbert	6/04/17, 14:57	-	BigBlueButtonBN: Login to BBB online practical session	BigBlueButtonBN	BigBlueButtonBN meeting created	The user with id 'xx' created a bigbluebutton meeting for the bigbluebuttonbn activity with id 'xx' for the course id 'xx'.	web
Csonka Norbert	6/04/17, 14:57	-	BigBlueButtonBN: Login to BBB online practical session	BigBlueButtonBN	BigBlueButtonBN activity viewed	The user with id 'xx' viewed the bigbluebuttonbn activity with id 'xx' for the course id 'xx'.	web
Csonka Norbert	6/04/17, 14:52	-	URL: Link to R tutorials	URL	Course module viewed	The user with id 'xx' viewed the 'url' activity with course module id 'xx'.	web
Csonka Norbert	6/04/17, 14:52	-	BigBlueButtonBN: Login to BBB online practical session	BigBlueButtonBN	BigBlueButtonBN meeting joined	The user with id 'xx' has joined a bigbluebutton meeting for the bigbluebuttonbn activity with id 'xx' for the course id 'xx'.	web
Csonka Norbert	6/04/17, 14:52	-	BigBlueButtonBN: Login to BBB online practical session	BigBlueButtonBN	BigBlueButtonBN meeting created	The user with id 'xx' created a bigbluebutton meeting for the bigbluebuttonbn activity with id 'xx' for the course id 'xx'.	web
Csonka Norbert	6/04/17, 14:52	-	BigBlueButtonBN: Login to BBB online practical session	BigBlueButtonBN	BigBlueButtonBN activity viewed	The user with id 'xx' viewed the bigbluebuttonbn activity with id 'xx' for the course id 'xx'.	web
Csonka Norbert	5/04/17, 16:52	-	Folder: Homework 1 &amp; 2 (Practice)	Folder	Course module viewed	The user with id 'xx' viewed the 'folder' activity with course module id 'xx'.	web
Csonka Norbert	5/04/17, 10:20	-	Folder: Homework 1 &amp; 2 (Practice)	Folder	Course module viewed	The user with id 'xx' viewed the 'folder' activity with course module id 'xx'.	web
Csonka Norbert	1/04/17, 23:04	-	Folder: Lecture notes	Folder	Course module viewed	The user with id 'xx' viewed the 'folder' activity with course module id 'xx'.	web
Csonka Norbert	1/04/17, 22:09	-	Folder: Homework 1 &amp; 2 (Practice)	Folder	Course module viewed	The user with id 'xx' viewed the 'folder' activity with course module id 'xx'.	web
Csonka Norbert	29/03/17, 15:29	-	BigBlueButtonBN: Login to BBB online practical session	BigBlueButtonBN	BigBlueButtonBN meeting joined	The user with id 'xx' has joined a bigbluebutton meeting for the bigbluebuttonbn activity with id 'xx' for the course id 'xx'.	web
Csonka Norbert	29/03/17, 15:29	-	BigBlueButtonBN: Login to BBB online practical session	BigBlueButtonBN	BigBlueButtonBN meeting created	The user with id 'xx' created a bigbluebutton meeting for the bigbluebuttonbn activity with id 'xx' for the course id 'xx'.	web
Csonka Norbert	29/03/17, 15:29	-	BigBlueButtonBN: Login to BBB online practical session	BigBlueButtonBN	BigBlueButtonBN activity viewed	The user with id 'xx' viewed the bigbluebuttonbn activity with id 'xx' for the course id 'xx'.	web
Csonka Norbert	29/03/17, 14:15	-	BigBlueButtonBN: Login to BBB online practical session	BigBlueButtonBN	BigBlueButtonBN meeting joined	The user with id 'xx' has joined a bigbluebutton meeting for the bigbluebuttonbn activity with id 'xx' for the course id 'xx'.	web
Csonka Norbert	29/03/17, 14:15	-	BigBlueButtonBN: Login to BBB online practical session	BigBlueButtonBN	BigBlueButtonBN meeting created	The user with id 'xx' created a bigbluebutton meeting for the bigbluebuttonbn activity with id 'xx' for the course id 'xx'.	web
Csonka Norbert	29/03/17, 14:15	-	BigBlueButtonBN: Login to BBB online practical session	BigBlueButtonBN	BigBlueButtonBN activity viewed	The user with id 'xx' viewed the bigbluebuttonbn activity with id 'xx' for the course id 'xx'.	web
Csonka Norbert	29/03/17, 14:15	-	BigBlueButtonBN: Login to BBB online practical session	BigBlueButtonBN	BigBlueButtonBN meeting left	The user with id 'xx' has left a bigbluebutton meeting for the bigbluebuttonbn activity with id 'xx' for the course id 'xx'.	web
Csonka Norbert	29/03/17, 14:10	-	BigBlueButtonBN: Login to BBB online practical session	BigBlueButtonBN	BigBlueButtonBN meeting joined	The user with id 'xx' has joined a bigbluebutton meeting for the bigbluebuttonbn activity with id 'xx' for the course id 'xx'.	web
Csonka Norbert	29/03/17, 14:10	-	BigBlueButtonBN: Login to BBB online practical session	BigBlueButtonBN	BigBlueButtonBN meeting created	The user with id 'xx' created a bigbluebutton meeting for the bigbluebuttonbn activity with id 'xx' for the course id 'xx'.	web
Csonka Norbert	29/03/17, 14:10	-	BigBlueButtonBN: Login to BBB online practical session	BigBlueButtonBN	BigBlueButtonBN activity viewed	The user with id 'xx' viewed the bigbluebuttonbn activity with id 'xx' for the course id 'xx'.	web
Csonka Norbert	29/03/17, 14:09	-	Folder: Homework 1 &amp; 2 (Practice)	Folder	Course module viewed	The user with id 'xx' viewed the 'folder' activity with course module id 'xx'.	web
Csonka Norbert	28/03/17, 11:39	-	Folder: Homework 1 &amp; 2 (Practice)	Folder	Course module viewed	The user with id 'xx' viewed the 'folder' activity with course module id 'xx'.	web
Csonka Norbert	28/03/17, 11:39	-	Folder: Lecture notes	Folder	Course module viewed	The user with id 'xx' viewed the 'folder' activity with course module id 'xx'.	web
Csonka Norbert	28/03/17, 11:39	-	BigBlueButtonBN: Login to BBB online practical session	BigBlueButtonBN	BigBlueButtonBN meeting joined	The user with id 'xx' has joined a bigbluebutton meeting for the bigbluebuttonbn activity with id 'xx' for the course id 'xx'.	web
Csonka Norbert	28/03/17, 11:39	-	BigBlueButtonBN: Login to BBB online practical session	BigBlueButtonBN	BigBlueButtonBN meeting created	The user with id 'xx' created a bigbluebutton meeting for the bigbluebuttonbn activity with id 'xx' for the course id 'xx'.	web
Csonka Norbert	28/03/17, 11:39	-	BigBlueButtonBN: Login to BBB online practical session	BigBlueButtonBN	BigBlueButtonBN activity viewed	The user with id 'xx' viewed the bigbluebuttonbn activity with id 'xx' for the course id 'xx'.	web
Csonka Norbert	28/03/17, 11:39	-	URL: Link to R tutorials	URL	Course module viewed	The user with id 'xx' viewed the 'url' activity with course module id 'xx'.	web
Csonka Norbert	27/03/17, 22:55	-	BigBlueButtonBN: Login to BBB online practical session	BigBlueButtonBN	BigBlueButtonBN meeting joined	The user with id 'xx' has joined a bigbluebutton meeting for the bigbluebuttonbn activity with id 'xx' for the course id 'xx'.	web
Csonka Norbert	27/03/17, 22:55	-	BigBlueButtonBN: Login to BBB online practical session	BigBlueButtonBN	BigBlueButtonBN meeting created	The user with id 'xx' created a bigbluebutton meeting for the bigbluebuttonbn activity with id 'xx' for the course id 'xx'.	web
Csonka Norbert	27/03/17, 22:55	-	BigBlueButtonBN: Login to BBB online practical session	BigBlueButtonBN	BigBlueButtonBN activity viewed	The user with id 'xx' viewed the bigbluebuttonbn activity with id 'xx' for the course id 'xx'.	web
Csonka Norbert	27/03/17, 22:55	-	URL: Link to R tutorials	URL	Course module viewed	The user with id 'xx' viewed the 'url' activity with course module id 'xx'.	web
Csonka Norbert	19/03/17, 14:14	-	Folder: Homework 1 &amp; 2 (Practice)	Folder	Course module viewed	The user with id 'xx' viewed the 'folder' activity with course module id 'xx'.	web
Csonka Norbert	19/03/17, 14:08	-	Folder: Lecture notes	Folder	Course module viewed	The user with id 'xx' viewed the 'folder' activity with course module id 'xx'.	web
Csonka Norbert	17/06/17, 08:18	-	Folder: Lecture notes	Folder	Course module viewed	The user with id 'xx' viewed the 'folder' activity with course module id 'xx'.	web
Csonka Norbert	16/06/17, 18:49	-	External tool: Homework 10	LTI	Course module viewed	The user with id 'xx' viewed the 'lti' activity with course module id 'xx'.	web
Csonka Norbert	16/06/17, 10:56	-	Folder: Lecture notes	Folder	Course module viewed	The user with id 'xx' viewed the 'folder' activity with course module id 'xx'.	web
Csonka Norbert	9/06/17, 10:01	-	External tool: Homework 10	LTI	Course module viewed	The user with id 'xx' viewed the 'lti' activity with course module id 'xx'.	web
Csonka Norbert	9/06/17, 09:30	-	Forum: L3 stats discussion forum	Forum	Course module viewed	The user with id 'xx' viewed the 'forum' activity with course module id 'xx'.	web
Csonka Norbert	9/06/17, 08:59	-	External tool: Homework 10	LTI	Course module viewed	The user with id 'xx' viewed the 'lti' activity with course module id 'xx'.	web
Csonka Norbert	9/06/17, 08:58	-	Folder: Lecture notes	Folder	Course module viewed	The user with id 'xx' viewed the 'folder' activity with course module id 'xx'.	web
Csonka Norbert	8/06/17, 14:17	-	External tool: Homework 10	LTI	Course module viewed	The user with id 'xx' viewed the 'lti' activity with course module id 'xx'.	web
Csonka Norbert	8/06/17, 14:17	-	External tool: Homework 4	LTI	Course module viewed	The user with id 'xx' viewed the 'lti' activity with course module id 'xx'.	web
Csonka Norbert	4/06/17, 09:00	-	External tool: Homework 10	LTI	Course module viewed	The user with id 'xx' viewed the 'lti' activity with course module id 'xx'.	web
Csonka Norbert	4/06/17, 08:32	-	Folder: Lecture notes	Folder	Course module viewed	The user with id 'xx' viewed the 'folder' activity with course module id 'xx'.	web
Csonka Norbert	4/06/17, 08:31	-	External tool: Homework 10	LTI	Course module viewed	The user with id 'xx' viewed the 'lti' activity with course module id 'xx'.	web
Csonka Norbert	3/06/17, 11:13	-	Folder: Lecture notes	Folder	Course module viewed	The user with id 'xx' viewed the 'folder' activity with course module id 'xx'.	web
Csonka Norbert	3/06/17, 11:13	-	Folder: Lecture notes	Folder	Course module viewed	The user with id 'xx' viewed the 'folder' activity with course module id 'xx'.	web
Csonka Norbert	3/06/17, 10:54	-	Forum: L3 stats discussion forum	Forum	Discussion viewed	The user with id 'xx' has viewed the discussion with id 'xx' in the forum with course module id 'xx'.	web
Csonka Norbert	3/06/17, 10:54	-	Forum: L3 stats discussion forum	Forum	Discussion viewed	The user with id 'xx' has viewed the discussion with id 'xx' in the forum with course module id 'xx'.	web
Csonka Norbert	3/06/17, 10:54	-	Forum: L3 stats discussion forum	Forum	Discussion viewed	The user with id 'xx' has viewed the discussion with id 'xx' in the forum with course module id 'xx'.	web
Csonka Norbert	3/06/17, 10:54	-	Forum: L3 stats discussion forum	Forum	Course module viewed	The user with id 'xx' viewed the 'forum' activity with course module id 'xx'.	web
Csonka Norbert	3/06/17, 10:54	-	Folder: Lecture notes	Folder	Course module viewed	The user with id 'xx' viewed the 'folder' activity with course module id 'xx'.	web
Csonka Norbert	3/06/17, 08:40	-	Folder: Lecture notes	Folder	Course module viewed	The user with id 'xx' viewed the 'folder' activity with course module id 'xx'.	web
Csonka Norbert	2/06/17, 23:54	-	Forum: L3 stats discussion forum	Forum	Discussion viewed	The user with id 'xx' has viewed the discussion with id 'xx' in the forum with course module id 'xx'.	web
Csonka Norbert	2/06/17, 23:54	-	Forum: L3 stats discussion forum	Forum	Discussion viewed	The user with id 'xx' has viewed the discussion with id 'xx' in the forum with course module id 'xx'.	web
Csonka Norbert	2/06/17, 23:53	-	Forum: L3 stats discussion forum	Forum	Discussion viewed	The user with id 'xx' has viewed the discussion with id 'xx' in the forum with course module id 'xx'.	web
Csonka Norbert	2/06/17, 23:53	-	Forum: L3 stats discussion forum	Forum	Course module viewed	The user with id 'xx' viewed the 'forum' activity with course module id 'xx'.	web
Csonka Norbert	2/06/17, 10:07	-	External tool: Homework 9	LTI	Course module viewed	The user with id 'xx' viewed the 'lti' activity with course module id 'xx'.	web
Csonka Norbert	2/06/17, 10:07	-	File: Level 3 Statistics Lecture 9	File	Course module viewed	The user with id 'xx' viewed the 'resource' activity with course module id 'xx'.	web
Csonka Norbert	1/06/17, 17:54	-	Folder: Lecture notes	Folder	Course module viewed	The user with id 'xx' viewed the 'folder' activity with course module id 'xx'.	web
Csonka Norbert	1/06/17, 16:30	-	External tool: Homework 9	LTI	Course module viewed	The user with id 'xx' viewed the 'lti' activity with course module id 'xx'.	web
Csonka Norbert	1/06/17, 09:17	-	External tool: Homework 9	LTI	Course module viewed	The user with id 'xx' viewed the 'lti' activity with course module id 'xx'.	web
Csonka Norbert	30/05/17, 22:17	-	External tool: Homework 9	LTI	Course module viewed	The user with id 'xx' viewed the 'lti' activity with course module id 'xx'.	web
Csonka Norbert	29/05/17, 11:01	-	External tool: Homework 9	LTI	Course module viewed	The user with id 'xx' viewed the 'lti' activity with course module id 'xx'.	web
Csonka Norbert	29/05/17, 09:38	-	External tool: Homework 9	LTI	Course module viewed	The user with id 'xx' viewed the 'lti' activity with course module id 'xx'.	web
Csonka Norbert	27/05/17, 20:10	-	External tool: Homework 9	LTI	Course module viewed	The user with id 'xx' viewed the 'lti' activity with course module id 'xx'.	web
Csonka Norbert	26/05/17, 10:42	-	Folder: Lecture notes	Folder	Course module viewed	The user with id 'xx' viewed the 'folder' activity with course module id 'xx'.	web
Csonka Norbert	26/05/17, 10:37	-	Folder: Lecture notes	Folder	Course module viewed	The user with id 'xx' viewed the 'folder' activity with course module id 'xx'.	web
Csonka Norbert	26/05/17, 09:55	-	Folder: Lecture notes	Folder	Course module viewed	The user with id 'xx' viewed the 'folder' activity with course module id 'xx'.	web
Csonka Norbert	25/05/17, 22:14	-	External tool: Homework 8	LTI	Course module viewed	The user with id 'xx' viewed the 'lti' activity with course module id 'xx'.	web
Csonka Norbert	25/05/17, 09:13	-	External tool: Homework 8	LTI	Course module viewed	The user with id 'xx' viewed the 'lti' activity with course module id 'xx'.	web
Csonka Norbert	21/05/17, 18:31	-	External tool: Homework 8	LTI	Course module viewed	The user with id 'xx' viewed the 'lti' activity with course module id 'xx'.	web
Csonka Norbert	19/05/17, 10:25	-	BigBlueButtonBN: Login to BBB online practical session	BigBlueButtonBN	BigBlueButtonBN meeting joined	The user with id 'xx' has joined a bigbluebutton meeting for the bigbluebuttonbn activity with id 'xx' for the course id 'xx'.	web
Csonka Norbert	19/05/17, 10:25	-	BigBlueButtonBN: Login to BBB online practical session	BigBlueButtonBN	BigBlueButtonBN meeting created	The user with id 'xx' created a bigbluebutton meeting for the bigbluebuttonbn activity with id 'xx' for the course id 'xx'.	web
Csonka Norbert	19/05/17, 10:25	-	BigBlueButtonBN: Login to BBB online practical session	BigBlueButtonBN	BigBlueButtonBN activity viewed	The user with id 'xx' viewed the bigbluebuttonbn activity with id 'xx' for the course id 'xx'.	web
Csonka Norbert	19/05/17, 09:37	-	Folder: Lecture notes	Folder	Course module viewed	The user with id 'xx' viewed the 'folder' activity with course module id 'xx'.	web
Csonka Norbert	18/05/17, 16:07	-	External tool: Homework 7	LTI	Course module viewed	The user with id 'xx' viewed the 'lti' activity with course module id 'xx'.	web
Csonka Norbert	16/05/17, 11:00	-	Folder: Lecture notes	Folder	Course module viewed	The user with id 'xx' viewed the 'folder' activity with course module id 'xx'.	web
Csonka Norbert	14/05/17, 16:55	-	External tool: Homework 7	LTI	Course module viewed	The user with id 'xx' viewed the 'lti' activity with course module id 'xx'.	web
Csonka Norbert	14/05/17, 16:48	-	External tool: Survey: Perceptions of Statistics	LTI	Course module viewed	The user with id 'xx' viewed the 'lti' activity with course module id 'xx'.	web
Csonka Norbert	12/05/17, 09:58	-	Folder: Lecture notes	Folder	Course module viewed	The user with id 'xx' viewed the 'folder' activity with course module id 'xx'.	web
Csonka Norbert	10/05/17, 09:35	-	External tool: Homework 6	LTI	Course module viewed	The user with id 'xx' viewed the 'lti' activity with course module id 'xx'.	web
Csonka Norbert	9/05/17, 19:46	-	External tool: Homework 6	LTI	Course module viewed	The user with id 'xx' viewed the 'lti' activity with course module id 'xx'.	web
Csonka Norbert	9/05/17, 09:49	-	External tool: Homework 6	LTI	Course module viewed	The user with id 'xx' viewed the 'lti' activity with course module id 'xx'.	web
Csonka Norbert	9/05/17, 09:49	-	Forum: L3 stats discussion forum	Forum	Discussion viewed	The user with id 'xx' has viewed the discussion with id 'xx' in the forum with course module id 'xx'.	web
Csonka Norbert	9/05/17, 09:45	-	Forum: L3 stats discussion forum	Forum	Discussion viewed	The user with id 'xx' has viewed the discussion with id 'xx' in the forum with course module id 'xx'.	web
Csonka Norbert	9/05/17, 09:45	-	Forum: L3 stats discussion forum	Forum	Course module viewed	The user with id 'xx' viewed the 'forum' activity with course module id 'xx'.	web
Csonka Norbert	9/05/17, 09:41	-	External tool: Homework 6	LTI	Course module viewed	The user with id 'xx' viewed the 'lti' activity with course module id 'xx'.	web
Csonka Norbert	7/05/17, 21:42	-	Folder: Lecture notes	Folder	Course module viewed	The user with id 'xx' viewed the 'folder' activity with course module id 'xx'.	web
Csonka Norbert	7/05/17, 21:41	-	Forum: L3 stats discussion forum	Forum	Discussion viewed	The user with id 'xx' has viewed the discussion with id 'xx' in the forum with course module id 'xx'.	web
[truncated: 18,763 more rows]
